# Supplementary material for: Genome-wide identification of the expansin gene family reveals that expansin genes are involved in fibre cell growth in cotton
Source: BMC Plant Biol. 2020 May 19;20:223. doi: 10.1186/s12870-020-02362-y (PMC7236947; doi:10.1186/s12870-020-02362-y)
Supplement: Supplementary file 1 — Additional file 1: Table S1. Identification of GhEXP genes in G. hirsutum. Additional file 1: Table S2. The GaEXP genes in G. arboretum. Table S3. The GrEXP genes in G. raimondii. Table S4. Summary of cis-acting elements of GhEXP genes. Table S5. The number of cis-acting elements involved in different biological processes in the promoter region of GhEXP genes. Table S6. A list of primers used in qRT-PCR experiments. [file 12870_2020_2362_MOESM1_ESM.zip]

Archive with 4 entries (4 files):
- Additional file 1.docx
- Additional file1 Table S2.xlsx
- Additional file1 Table S3.xlsx
- Additional file1 Table S5.xlsx
