# Supplementary material for: Genome-wide identification of the expansin gene family reveals that expansin genes are involved in fibre cell growth in cotton
Source: BMC Plant Biol. 2020 May 19;20:223. doi: 10.1186/s12870-020-02362-y (PMC7236947; doi:10.1186/s12870-020-02362-y)
Supplement: Supplementary file 1 — Additional file 1: Table S1. Identification of GhEXP genes in G. hirsutum. Additional file 1: Table S2. The GaEXP genes in G. arboretum. Table S3. The GrEXP genes in G. raimondii. Table S4. Summary of cis-acting elements of GhEXP genes. Table S5. The number of cis-acting elements involved in different biological processes in the promoter region of GhEXP genes. Table S6. A list of primers used in qRT-PCR experiments. [file 12870_2020_2362_MOESM1_ESM.zip › Additional file1 Table S5.xlsx]

## Sheet: 原始数据
Ghir_A01G005570.1upstream_seq	2000bp	A01	7909248-7911247	+	ORG	Gossypiumhirsutum	NAME	EXPA12	DESC	Expansin-A12		AAGAA-motif	gGTAAAGAAA	87	10	+	Avena sativa
Ghir_A01G005570.1upstream_seq	2000bp	A01	7909248-7911247	+	ORG	Gossypiumhirsutum	NAME	EXPA12	DESC	Expansin-A12		AAGAA-motif	GAAAGAA	660	7	-	Avena sativa
Ghir_A01G005570.1upstream_seq	2000bp	A01	7909248-7911247	+	ORG	Gossypiumhirsutum	NAME	EXPA12	DESC	Expansin-A12		AAGAA-motif	GAAAGAA	1799	7	-	Avena sativa
Ghir_A01G005570.1upstream_seq	2000bp	A01	7909248-7911247	+	ORG	Gossypiumhirsutum	NAME	EXPA12	DESC	Expansin-A12		G-box	CACGTC	1760	6	-	Zea mays	cis-acting regulatory element involved in light responsiveness
Ghir_A01G005570.1upstream_seq	2000bp	A01	7909248-7911247	+	ORG	Gossypiumhirsutum	NAME	EXPA12	DESC	Expansin-A12		chs-CMA1a	TTACTTAA	137	8	-	Daucus carota	part of a light responsive element
Ghir_A01G005570.1upstream_seq	2000bp	A01	7909248-7911247	+	ORG	Gossypiumhirsutum	NAME	EXPA12	DESC	Expansin-A12		WUN-motif	AAATTTCTT	656	9	+	Nicotiana glutinosa
Ghir_A01G005570.1upstream_seq	2000bp	A01	7909248-7911247	+	ORG	Gossypiumhirsutum	NAME	EXPA12	DESC	Expansin-A12		GT1-motif	GGTTAAT	1667	7	-	Avena sativa	light responsive element
Ghir_A01G005570.1upstream_seq	2000bp	A01	7909248-7911247	+	ORG	Gossypiumhirsutum	NAME	EXPA12	DESC	Expansin-A12		GT1-motif	GGTTAA	1668	6	-	Arabidopsis thaliana	light responsive element
Ghir_A01G005570.1upstream_seq	2000bp	A01	7909248-7911247	+	ORG	Gossypiumhirsutum	NAME	EXPA12	DESC	Expansin-A12		GT1-motif	GGTTAA	1842	6	-	Arabidopsis thaliana	light responsive element
Ghir_A01G005570.1upstream_seq	2000bp	A01	7909248-7911247	+	ORG	Gossypiumhirsutum	NAME	EXPA12	DESC	Expansin-A12		Myc	TCTCTTA	665	7	+	Arabidopsis thaliana
Ghir_A01G005570.1upstream_seq	2000bp	A01	7909248-7911247	+	ORG	Gossypiumhirsutum	NAME	EXPA12	DESC	Expansin-A12		RY-element	CATGCATG	478	8	+	Helianthus annuus	cis-acting regulatory element involved in seed-specific regulation
Ghir_A01G005570.1upstream_seq	2000bp	A01	7909248-7911247	+	ORG	Gossypiumhirsutum	NAME	EXPA12	DESC	Expansin-A12		CAT-box	GCCACT	1032	6	-	Arabidopsis thaliana	cis-acting regulatory element related to meristem expression
Ghir_A01G005570.1upstream_seq	2000bp	A01	7909248-7911247	+	ORG	Gossypiumhirsutum	NAME	EXPA12	DESC	Expansin-A12		MYB-like sequence	TAACCA	1407	6	-	Arabidopsis thaliana
Ghir_A01G005570.1upstream_seq	2000bp	A01	7909248-7911247	+	ORG	Gossypiumhirsutum	NAME	EXPA12	DESC	Expansin-A12		MYB-like sequence	TAACCA	1669	6	+	Arabidopsis thaliana
Ghir_A01G005570.1upstream_seq	2000bp	A01	7909248-7911247	+	ORG	Gossypiumhirsutum	NAME	EXPA12	DESC	Expansin-A12		MYB-like sequence	TAACCA	1843	6	+	Arabidopsis thaliana
Ghir_A01G005570.1upstream_seq	2000bp	A01	7909248-7911247	+	ORG	Gossypiumhirsutum	NAME	EXPA12	DESC	Expansin-A12		TCT-motif	TCTTAC	667	6	+	Arabidopsis thaliana	part of a light responsive element
Ghir_A01G005570.1upstream_seq	2000bp	A01	7909248-7911247	+	ORG	Gossypiumhirsutum	NAME	EXPA12	DESC	Expansin-A12		TCT-motif	TCTTAC	1487	6	+	Arabidopsis thaliana	part of a light responsive element
Ghir_A01G005570.1upstream_seq	2000bp	A01	7909248-7911247	+	ORG	Gossypiumhirsutum	NAME	EXPA12	DESC	Expansin-A12		AT1-motif	AATTATTTTTTATT	1891	13	-	Solanum tuberosum	part of a light responsive module
Ghir_A01G005570.1upstream_seq	2000bp	A01	7909248-7911247	+	ORG	Gossypiumhirsutum	NAME	EXPA12	DESC	Expansin-A12		TATA-box	TATA	82	4	+	Arabidopsis thaliana	core promoter element around -30 of transcription start
Ghir_A01G005570.1upstream_seq	2000bp	A01	7909248-7911247	+	ORG	Gossypiumhirsutum	NAME	EXPA12	DESC	Expansin-A12		TATA-box	TATA	118	4	+	Arabidopsis thaliana	core promoter element around -30 of transcription start
Ghir_A01G005570.1upstream_seq	2000bp	A01	7909248-7911247	+	ORG	Gossypiumhirsutum	NAME	EXPA12	DESC	Expansin-A12		TATA-box	TATAA	374	5	-	Arabidopsis thaliana	core promoter element around -30 of transcription start
Ghir_A01G005570.1upstream_seq	2000bp	A01	7909248-7911247	+	ORG	Gossypiumhirsutum	NAME	EXPA12	DESC	Expansin-A12		TATA-box	TATA	375	4	+	Arabidopsis thaliana	core promoter element around -30 of transcription start
Ghir_A01G005570.1upstream_seq	2000bp	A01	7909248-7911247	+	ORG	Gossypiumhirsutum	NAME	EXPA12	DESC	Expansin-A12		TATA-box	ATATAT	488	6	+	Brassica napus	core promoter element around -30 of transcription start
Ghir_A01G005570.1upstream_seq	2000bp	A01	7909248-7911247	+	ORG	Gossypiumhirsutum	NAME	EXPA12	DESC	Expansin-A12		TATA-box	TATATA	489	6	+	Arabidopsis thaliana	core promoter element around -30 of transcription start
Ghir_A01G005570.1upstream_seq	2000bp	A01	7909248-7911247	+	ORG	Gossypiumhirsutum	NAME	EXPA12	DESC	Expansin-A12		TATA-box	ATATAA	490	6	+	Brassica oleracea	core promoter element around -30 of transcription start
Ghir_A01G005570.1upstream_seq	2000bp	A01	7909248-7911247	+	ORG	Gossypiumhirsutum	NAME	EXPA12	DESC	Expansin-A12		TATA-box	TATA	491	4	+	Arabidopsis thaliana	core promoter element around -30 of transcription start
Ghir_A01G005570.1upstream_seq	2000bp	A01	7909248-7911247	+	ORG	Gossypiumhirsutum	NAME	EXPA12	DESC	Expansin-A12		TATA-box	TATAA	762	5	-	Arabidopsis thaliana	core promoter element around -30 of transcription start
Ghir_A01G005570.1upstream_seq	2000bp	A01	7909248-7911247	+	ORG	Gossypiumhirsutum	NAME	EXPA12	DESC	Expansin-A12		TATA-box	TATA	763	4	+	Arabidopsis thaliana	core promoter element around -30 of transcription start
Ghir_A01G005570.1upstream_seq	2000bp	A01	7909248-7911247	+	ORG	Gossypiumhirsutum	NAME	EXPA12	DESC	Expansin-A12		TATA-box	ATTATA	768	6	+	Brassica napus	core promoter element around -30 of transcription start
Ghir_A01G005570.1upstream_seq	2000bp	A01	7909248-7911247	+	ORG	Gossypiumhirsutum	NAME	EXPA12	DESC	Expansin-A12		TATA-box	TATAA	769	5	-	Arabidopsis thaliana	core promoter element around -30 of transcription start
Ghir_A01G005570.1upstream_seq	2000bp	A01	7909248-7911247	+	ORG	Gossypiumhirsutum	NAME	EXPA12	DESC	Expansin-A12		TATA-box	TATA	770	4	+	Arabidopsis thaliana	core promoter element around -30 of transcription start
Ghir_A01G005570.1upstream_seq	2000bp	A01	7909248-7911247	+	ORG	Gossypiumhirsutum	NAME	EXPA12	DESC	Expansin-A12		TATA-box	TATAAAT	838	7	-	Brassica juncea	core promoter element around -30 of transcription start
Ghir_A01G005570.1upstream_seq	2000bp	A01	7909248-7911247	+	ORG	Gossypiumhirsutum	NAME	EXPA12	DESC	Expansin-A12		TATA-box	TATAAA	839	6	-	Helianthus annuus	core promoter element around -30 of transcription start
Ghir_A01G005570.1upstream_seq	2000bp	A01	7909248-7911247	+	ORG	Gossypiumhirsutum	NAME	EXPA12	DESC	Expansin-A12		TATA-box	TATAA	840	5	-	Arabidopsis thaliana	core promoter element around -30 of transcription start
Ghir_A01G005570.1upstream_seq	2000bp	A01	7909248-7911247	+	ORG	Gossypiumhirsutum	NAME	EXPA12	DESC	Expansin-A12		TATA-box	TATA	841	4	+	Arabidopsis thaliana	core promoter element around -30 of transcription start
Ghir_A01G005570.1upstream_seq	2000bp	A01	7909248-7911247	+	ORG	Gossypiumhirsutum	NAME	EXPA12	DESC	Expansin-A12		TATA-box	TATATA	924	6	+	Arabidopsis thaliana	core promoter element around -30 of transcription start
Ghir_A01G005570.1upstream_seq	2000bp	A01	7909248-7911247	+	ORG	Gossypiumhirsutum	NAME	EXPA12	DESC	Expansin-A12		TATA-box	ATATAT	925	6	+	Brassica napus	core promoter element around -30 of transcription start
Ghir_A01G005570.1upstream_seq	2000bp	A01	7909248-7911247	+	ORG	Gossypiumhirsutum	NAME	EXPA12	DESC	Expansin-A12		TATA-box	TATA	926	4	+	Arabidopsis thaliana	core promoter element around -30 of transcription start
Ghir_A01G005570.1upstream_seq	2000bp	A01	7909248-7911247	+	ORG	Gossypiumhirsutum	NAME	EXPA12	DESC	Expansin-A12		TATA-box	TATAA	1136	5	-	Arabidopsis thaliana	core promoter element around -30 of transcription start
Ghir_A01G005570.1upstream_seq	2000bp	A01	7909248-7911247	+	ORG	Gossypiumhirsutum	NAME	EXPA12	DESC	Expansin-A12		TATA-box	TATA	1137	4	-	Arabidopsis thaliana	core promoter element around -30 of transcription start
Ghir_A01G005570.1upstream_seq	2000bp	A01	7909248-7911247	+	ORG	Gossypiumhirsutum	NAME	EXPA12	DESC	Expansin-A12		TATA-box	TATA	1209	4	-	Arabidopsis thaliana	core promoter element around -30 of transcription start
Ghir_A01G005570.1upstream_seq	2000bp	A01	7909248-7911247	+	ORG	Gossypiumhirsutum	NAME	EXPA12	DESC	Expansin-A12		TATA-box	TATA	1217	4	-	Arabidopsis thaliana	core promoter element around -30 of transcription start
Ghir_A01G005570.1upstream_seq	2000bp	A01	7909248-7911247	+	ORG	Gossypiumhirsutum	NAME	EXPA12	DESC	Expansin-A12		TATA-box	ATTATA	1325	6	+	Brassica napus	core promoter element around -30 of transcription start
Ghir_A01G005570.1upstream_seq	2000bp	A01	7909248-7911247	+	ORG	Gossypiumhirsutum	NAME	EXPA12	DESC	Expansin-A12		TATA-box	TATAA	1326	5	-	Arabidopsis thaliana	core promoter element around -30 of transcription start
Ghir_A01G005570.1upstream_seq	2000bp	A01	7909248-7911247	+	ORG	Gossypiumhirsutum	NAME	EXPA12	DESC	Expansin-A12		TATA-box	TATA	1327	4	-	Arabidopsis thaliana	core promoter element around -30 of transcription start
Ghir_A01G005570.1upstream_seq	2000bp	A01	7909248-7911247	+	ORG	Gossypiumhirsutum	NAME	EXPA12	DESC	Expansin-A12		TATA-box	ATATAA	1388	6	+	Brassica oleracea	core promoter element around -30 of transcription start
Ghir_A01G005570.1upstream_seq	2000bp	A01	7909248-7911247	+	ORG	Gossypiumhirsutum	NAME	EXPA12	DESC	Expansin-A12		TATA-box	TATA	1389	4	-	Arabidopsis thaliana	core promoter element around -30 of transcription start
Ghir_A01G005570.1upstream_seq	2000bp	A01	7909248-7911247	+	ORG	Gossypiumhirsutum	NAME	EXPA12	DESC	Expansin-A12		TATA-box	ATATAT	1393	6	-	Brassica napus	core promoter element around -30 of transcription start
Ghir_A01G005570.1upstream_seq	2000bp	A01	7909248-7911247	+	ORG	Gossypiumhirsutum	NAME	EXPA12	DESC	Expansin-A12		TATA-box	TATATA	1394	6	-	Arabidopsis thaliana	core promoter element around -30 of transcription start
Ghir_A01G005570.1upstream_seq	2000bp	A01	7909248-7911247	+	ORG	Gossypiumhirsutum	NAME	EXPA12	DESC	Expansin-A12		TATA-box	ATATAT	1395	6	-	Brassica napus	core promoter element around -30 of transcription start
Ghir_A01G005570.1upstream_seq	2000bp	A01	7909248-7911247	+	ORG	Gossypiumhirsutum	NAME	EXPA12	DESC	Expansin-A12		TATA-box	TATATA	1396	6	-	Arabidopsis thaliana	core promoter element around -30 of transcription start
Ghir_A01G005570.1upstream_seq	2000bp	A01	7909248-7911247	+	ORG	Gossypiumhirsutum	NAME	EXPA12	DESC	Expansin-A12		TATA-box	ATATAA	1397	6	+	Brassica oleracea	core promoter element around -30 of transcription start
Ghir_A01G005570.1upstream_seq	2000bp	A01	7909248-7911247	+	ORG	Gossypiumhirsutum	NAME	EXPA12	DESC	Expansin-A12		TATA-box	TATA	1398	4	-	Arabidopsis thaliana	core promoter element around -30 of transcription start
Ghir_A01G005570.1upstream_seq	2000bp	A01	7909248-7911247	+	ORG	Gossypiumhirsutum	NAME	EXPA12	DESC	Expansin-A12		TATA-box	TATAA	1410	5	-	Arabidopsis thaliana	core promoter element around -30 of transcription start
Ghir_A01G005570.1upstream_seq	2000bp	A01	7909248-7911247	+	ORG	Gossypiumhirsutum	NAME	EXPA12	DESC	Expansin-A12		TATA-box	TATA	1411	4	-	Arabidopsis thaliana	core promoter element around -30 of transcription start
Ghir_A01G005570.1upstream_seq	2000bp	A01	7909248-7911247	+	ORG	Gossypiumhirsutum	NAME	EXPA12	DESC	Expansin-A12		TATA-box	TATATA	1433	6	-	Arabidopsis thaliana	core promoter element around -30 of transcription start
Ghir_A01G005570.1upstream_seq	2000bp	A01	7909248-7911247	+	ORG	Gossypiumhirsutum	NAME	EXPA12	DESC	Expansin-A12		TATA-box	ATATAT	1434	6	-	Brassica napus	core promoter element around -30 of transcription start
Ghir_A01G005570.1upstream_seq	2000bp	A01	7909248-7911247	+	ORG	Gossypiumhirsutum	NAME	EXPA12	DESC	Expansin-A12		TATA-box	TATA	1435	4	-	Arabidopsis thaliana	core promoter element around -30 of transcription start
Ghir_A01G005570.1upstream_seq	2000bp	A01	7909248-7911247	+	ORG	Gossypiumhirsutum	NAME	EXPA12	DESC	Expansin-A12		TATA-box	taTATAAAg	1750	9	-	Lycopersicon esculentum	core promoter element around -30 of transcription start
Ghir_A01G005570.1upstream_seq	2000bp	A01	7909248-7911247	+	ORG	Gossypiumhirsutum	NAME	EXPA12	DESC	Expansin-A12		TATA-box	ccTATAAAaa	1751	9	-	Arabidopsis thaliana	core promoter element around -30 of transcription start
Ghir_A01G005570.1upstream_seq	2000bp	A01	7909248-7911247	+	ORG	Gossypiumhirsutum	NAME	EXPA12	DESC	Expansin-A12		TATA-box	TATATAA	1752	7	-	Arabidopsis thaliana	core promoter element around -30 of transcription start
Ghir_A01G005570.1upstream_seq	2000bp	A01	7909248-7911247	+	ORG	Gossypiumhirsutum	NAME	EXPA12	DESC	Expansin-A12		TATA-box	TATATA	1753	6	-	Arabidopsis thaliana	core promoter element around -30 of transcription start
Ghir_A01G005570.1upstream_seq	2000bp	A01	7909248-7911247	+	ORG	Gossypiumhirsutum	NAME	EXPA12	DESC	Expansin-A12		TATA-box	TATA	1755	4	-	Arabidopsis thaliana	core promoter element around -30 of transcription start
Ghir_A01G005570.1upstream_seq	2000bp	A01	7909248-7911247	+	ORG	Gossypiumhirsutum	NAME	EXPA12	DESC	Expansin-A12		TATA-box	ATTATA	1915	6	+	Brassica napus	core promoter element around -30 of transcription start
Ghir_A01G005570.1upstream_seq	2000bp	A01	7909248-7911247	+	ORG	Gossypiumhirsutum	NAME	EXPA12	DESC	Expansin-A12		TATA-box	TATAA	1916	5	-	Arabidopsis thaliana	core promoter element around -30 of transcription start
Ghir_A01G005570.1upstream_seq	2000bp	A01	7909248-7911247	+	ORG	Gossypiumhirsutum	NAME	EXPA12	DESC	Expansin-A12		TATA-box	TATA	1917	4	-	Arabidopsis thaliana	core promoter element around -30 of transcription start
Ghir_A01G005570.1upstream_seq	2000bp	A01	7909248-7911247	+	ORG	Gossypiumhirsutum	NAME	EXPA12	DESC	Expansin-A12		TATA-box	ATATAT	1924	6	-	Brassica napus	core promoter element around -30 of transcription start
Ghir_A01G005570.1upstream_seq	2000bp	A01	7909248-7911247	+	ORG	Gossypiumhirsutum	NAME	EXPA12	DESC	Expansin-A12		TATA-box	TATATA	1925	6	-	Arabidopsis thaliana	core promoter element around -30 of transcription start
Ghir_A01G005570.1upstream_seq	2000bp	A01	7909248-7911247	+	ORG	Gossypiumhirsutum	NAME	EXPA12	DESC	Expansin-A12		TATA-box	ATATAA	1926	6	+	Brassica oleracea	core promoter element around -30 of transcription start
Ghir_A01G005570.1upstream_seq	2000bp	A01	7909248-7911247	+	ORG	Gossypiumhirsutum	NAME	EXPA12	DESC	Expansin-A12		TATA-box	TATA	1927	4	-	Arabidopsis thaliana	core promoter element around -30 of transcription start
Ghir_A01G005570.1upstream_seq	2000bp	A01	7909248-7911247	+	ORG	Gossypiumhirsutum	NAME	EXPA12	DESC	Expansin-A12		TATA-box	ccTATAAAaa	1955	9	+	Arabidopsis thaliana	core promoter element around -30 of transcription start
Ghir_A01G005570.1upstream_seq	2000bp	A01	7909248-7911247	+	ORG	Gossypiumhirsutum	NAME	EXPA12	DESC	Expansin-A12		TATA-box	TATA	1957	4	-	Arabidopsis thaliana	core promoter element around -30 of transcription start
Ghir_A01G005570.1upstream_seq	2000bp	A01	7909248-7911247	+	ORG	Gossypiumhirsutum	NAME	EXPA12	DESC	Expansin-A12		Box 4	ATTAAT	1147	6	-	Petroselinum crispum	part of a conserved DNA module involved in light responsiveness
Ghir_A01G005570.1upstream_seq	2000bp	A01	7909248-7911247	+	ORG	Gossypiumhirsutum	NAME	EXPA12	DESC	Expansin-A12		Box 4	ATTAAT	1321	6	-	Petroselinum crispum	part of a conserved DNA module involved in light responsiveness
Ghir_A01G005570.1upstream_seq	2000bp	A01	7909248-7911247	+	ORG	Gossypiumhirsutum	NAME	EXPA12	DESC	Expansin-A12		Myb	TAACTG	1720	6	+	Arabidopsis thaliana
Ghir_A01G005570.1upstream_seq	2000bp	A01	7909248-7911247	+	ORG	Gossypiumhirsutum	NAME	EXPA12	DESC	Expansin-A12		STRE	AGGGG	348	5	+	Arabidopsis thaliana
Ghir_A01G005570.1upstream_seq	2000bp	A01	7909248-7911247	+	ORG	Gossypiumhirsutum	NAME	EXPA12	DESC	Expansin-A12		STRE	AGGGG	441	5	-	Arabidopsis thaliana
Ghir_A01G005570.1upstream_seq	2000bp	A01	7909248-7911247	+	ORG	Gossypiumhirsutum	NAME	EXPA12	DESC	Expansin-A12		STRE	AGGGG	470	5	-	Arabidopsis thaliana
Ghir_A01G005570.1upstream_seq	2000bp	A01	7909248-7911247	+	ORG	Gossypiumhirsutum	NAME	EXPA12	DESC	Expansin-A12		STRE	AGGGG	1716	5	-	Arabidopsis thaliana
Ghir_A01G005570.1upstream_seq	2000bp	A01	7909248-7911247	+	ORG	Gossypiumhirsutum	NAME	EXPA12	DESC	Expansin-A12		ERE	ATTTTAAA	1367	8	+	Nicotiana glutinos
Ghir_A01G005570.1upstream_seq	2000bp	A01	7909248-7911247	+	ORG	Gossypiumhirsutum	NAME	EXPA12	DESC	Expansin-A12		Unnamed__16	GCTGCCCGTC	1623	9	-	Zea mays
Ghir_A01G005570.1upstream_seq	2000bp	A01	7909248-7911247	+	ORG	Gossypiumhirsutum	NAME	EXPA12	DESC	Expansin-A12		Unnamed__4	CTCC	106	4	-	Petroselinum hortense
Ghir_A01G005570.1upstream_seq	2000bp	A01	7909248-7911247	+	ORG	Gossypiumhirsutum	NAME	EXPA12	DESC	Expansin-A12		Unnamed__4	CTCC	161	4	-	Petroselinum hortense
Ghir_A01G005570.1upstream_seq	2000bp	A01	7909248-7911247	+	ORG	Gossypiumhirsutum	NAME	EXPA12	DESC	Expansin-A12		Unnamed__4	CTCC	688	4	+	Petroselinum hortense
Ghir_A01G005570.1upstream_seq	2000bp	A01	7909248-7911247	+	ORG	Gossypiumhirsutum	NAME	EXPA12	DESC	Expansin-A12		Unnamed__4	CTCC	1121	4	+	Petroselinum hortense
Ghir_A01G005570.1upstream_seq	2000bp	A01	7909248-7911247	+	ORG	Gossypiumhirsutum	NAME	EXPA12	DESC	Expansin-A12		Unnamed__4	CTCC	1271	4	+	Petroselinum hortense
Ghir_A01G005570.1upstream_seq	2000bp	A01	7909248-7911247	+	ORG	Gossypiumhirsutum	NAME	EXPA12	DESC	Expansin-A12		Unnamed__4	CTCC	1502	4	+	Petroselinum hortense
Ghir_A01G005570.1upstream_seq	2000bp	A01	7909248-7911247	+	ORG	Gossypiumhirsutum	NAME	EXPA12	DESC	Expansin-A12		Unnamed__4	CTCC	1537	4	+	Petroselinum hortense
Ghir_A01G005570.1upstream_seq	2000bp	A01	7909248-7911247	+	ORG	Gossypiumhirsutum	NAME	EXPA12	DESC	Expansin-A12		Unnamed__4	CTCC	1572	4	+	Petroselinum hortense
Ghir_A01G005570.1upstream_seq	2000bp	A01	7909248-7911247	+	ORG	Gossypiumhirsutum	NAME	EXPA12	DESC	Expansin-A12		Unnamed__4	CTCC	1742	4	+	Petroselinum hortense
Ghir_A01G005570.1upstream_seq	2000bp	A01	7909248-7911247	+	ORG	Gossypiumhirsutum	NAME	EXPA12	DESC	Expansin-A12		Unnamed__4	CTCC	1805	4	+	Petroselinum hortense
Ghir_A01G005570.1upstream_seq	2000bp	A01	7909248-7911247	+	ORG	Gossypiumhirsutum	NAME	EXPA12	DESC	Expansin-A12		Myb-binding site	CAACAG	184	6	-	Nicotiana tabacum
Ghir_A01G005570.1upstream_seq	2000bp	A01	7909248-7911247	+	ORG	Gossypiumhirsutum	NAME	EXPA12	DESC	Expansin-A12		I-box	cCATATCCAAT	112	10	-	Flaveria trinervia	part of a light responsive element
Ghir_A01G005570.1upstream_seq	2000bp	A01	7909248-7911247	+	ORG	Gossypiumhirsutum	NAME	EXPA12	DESC	Expansin-A12		Unnamed__1	CGTGG	514	5	+	Zea mays
Ghir_A01G005570.1upstream_seq	2000bp	A01	7909248-7911247	+	ORG	Gossypiumhirsutum	NAME	EXPA12	DESC	Expansin-A12		Unnamed__1	CGTGG	691	5	-	Zea mays
Ghir_A01G005570.1upstream_seq	2000bp	A01	7909248-7911247	+	ORG	Gossypiumhirsutum	NAME	EXPA12	DESC	Expansin-A12		Unnamed__1	GAATTTAATTAA	1322	11	-	Glycine max	60K protein binding site
Ghir_A01G005570.1upstream_seq	2000bp	A01	7909248-7911247	+	ORG	Gossypiumhirsutum	NAME	EXPA12	DESC	Expansin-A12		GA-motif	ATAGATAA	846	8	+	Arabidopsis thaliana	part of a light responsive element
Ghir_A01G005570.1upstream_seq	2000bp	A01	7909248-7911247	+	ORG	Gossypiumhirsutum	NAME	EXPA12	DESC	Expansin-A12		TCA	TCATCTTCAT	559	9	-	Pisum sativum
Ghir_A01G005570.1upstream_seq	2000bp	A01	7909248-7911247	+	ORG	Gossypiumhirsutum	NAME	EXPA12	DESC	Expansin-A12		TCA	TCATCTTCAT	1090	9	-	Pisum sativum
Ghir_A01G005570.1upstream_seq	2000bp	A01	7909248-7911247	+	ORG	Gossypiumhirsutum	NAME	EXPA12	DESC	Expansin-A12		TCA	TCATCTTCAT	1818	9	+	Pisum sativum
Ghir_A01G005570.1upstream_seq	2000bp	A01	7909248-7911247	+	ORG	Gossypiumhirsutum	NAME	EXPA12	DESC	Expansin-A12		AT~TATA-box	TATATA	489	6	+	Arabidopsis thaliana
Ghir_A01G005570.1upstream_seq	2000bp	A01	7909248-7911247	+	ORG	Gossypiumhirsutum	NAME	EXPA12	DESC	Expansin-A12		AT~TATA-box	TATATA	924	6	+	Arabidopsis thaliana
Ghir_A01G005570.1upstream_seq	2000bp	A01	7909248-7911247	+	ORG	Gossypiumhirsutum	NAME	EXPA12	DESC	Expansin-A12		AT~TATA-box	TATATA	1394	6	-	Arabidopsis thaliana
Ghir_A01G005570.1upstream_seq	2000bp	A01	7909248-7911247	+	ORG	Gossypiumhirsutum	NAME	EXPA12	DESC	Expansin-A12		AT~TATA-box	TATATA	1396	6	-	Arabidopsis thaliana
Ghir_A01G005570.1upstream_seq	2000bp	A01	7909248-7911247	+	ORG	Gossypiumhirsutum	NAME	EXPA12	DESC	Expansin-A12		AT~TATA-box	TATATA	1433	6	-	Arabidopsis thaliana
Ghir_A01G005570.1upstream_seq	2000bp	A01	7909248-7911247	+	ORG	Gossypiumhirsutum	NAME	EXPA12	DESC	Expansin-A12		AT~TATA-box	TATATAAA	1751	8	-	Arabidopsis thaliana
Ghir_A01G005570.1upstream_seq	2000bp	A01	7909248-7911247	+	ORG	Gossypiumhirsutum	NAME	EXPA12	DESC	Expansin-A12		AT~TATA-box	TATATA	1753	6	-	Arabidopsis thaliana
Ghir_A01G005570.1upstream_seq	2000bp	A01	7909248-7911247	+	ORG	Gossypiumhirsutum	NAME	EXPA12	DESC	Expansin-A12		AT~TATA-box	TATATA	1925	6	-	Arabidopsis thaliana
Ghir_A01G005570.1upstream_seq	2000bp	A01	7909248-7911247	+	ORG	Gossypiumhirsutum	NAME	EXPA12	DESC	Expansin-A12		ABRE	ACGTG	26	5	-	Arabidopsis thaliana	cis-acting element involved in the abscisic acid responsiveness
Ghir_A01G005570.1upstream_seq	2000bp	A01	7909248-7911247	+	ORG	Gossypiumhirsutum	NAME	EXPA12	DESC	Expansin-A12		ABRE	ACGTG	513	5	+	Arabidopsis thaliana	cis-acting element involved in the abscisic acid responsiveness
Ghir_A01G005570.1upstream_seq	2000bp	A01	7909248-7911247	+	ORG	Gossypiumhirsutum	NAME	EXPA12	DESC	Expansin-A12		ABRE	ACGTG	1761	5	+	Arabidopsis thaliana	cis-acting element involved in the abscisic acid responsiveness
Ghir_A01G005570.1upstream_seq	2000bp	A01	7909248-7911247	+	ORG	Gossypiumhirsutum	NAME	EXPA12	DESC	Expansin-A12			motif_sequence	356	4	+	organism	short_function
Ghir_A01G005570.1upstream_seq	2000bp	A01	7909248-7911247	+	ORG	Gossypiumhirsutum	NAME	EXPA12	DESC	Expansin-A12			motif_sequence	358	4	-	organism	short_function
Ghir_A01G005570.1upstream_seq	2000bp	A01	7909248-7911247	+	ORG	Gossypiumhirsutum	NAME	EXPA12	DESC	Expansin-A12			motif_sequence	755	4	-	organism	short_function
Ghir_A01G005570.1upstream_seq	2000bp	A01	7909248-7911247	+	ORG	Gossypiumhirsutum	NAME	EXPA12	DESC	Expansin-A12			motif_sequence	1160	4	-	organism	short_function
Ghir_A01G005570.1upstream_seq	2000bp	A01	7909248-7911247	+	ORG	Gossypiumhirsutum	NAME	EXPA12	DESC	Expansin-A12			motif_sequence	1255	4	-	organism	short_function
Ghir_A01G005570.1upstream_seq	2000bp	A01	7909248-7911247	+	ORG	Gossypiumhirsutum	NAME	EXPA12	DESC	Expansin-A12			motif_sequence	1302	4	-	organism	short_function
Ghir_A01G005570.1upstream_seq	2000bp	A01	7909248-7911247	+	ORG	Gossypiumhirsutum	NAME	EXPA12	DESC	Expansin-A12			motif_sequence	1442	4	-	organism	short_function
Ghir_A01G005570.1upstream_seq	2000bp	A01	7909248-7911247	+	ORG	Gossypiumhirsutum	NAME	EXPA12	DESC	Expansin-A12			motif_sequence	1523	4	-	organism	short_function
Ghir_A01G005570.1upstream_seq	2000bp	A01	7909248-7911247	+	ORG	Gossypiumhirsutum	NAME	EXPA12	DESC	Expansin-A12			motif_sequence	1626	4	-	organism	short_function
Ghir_A01G005570.1upstream_seq	2000bp	A01	7909248-7911247	+	ORG	Gossypiumhirsutum	NAME	EXPA12	DESC	Expansin-A12			motif_sequence	1640	4	+	organism	short_function
Ghir_A01G005570.1upstream_seq	2000bp	A01	7909248-7911247	+	ORG	Gossypiumhirsutum	NAME	EXPA12	DESC	Expansin-A12			motif_sequence	1681	4	-	organism	short_function
Ghir_A01G005570.1upstream_seq	2000bp	A01	7909248-7911247	+	ORG	Gossypiumhirsutum	NAME	EXPA12	DESC	Expansin-A12			motif_sequence	1857	4	-	organism	short_function
Ghir_A01G005570.1upstream_seq	2000bp	A01	7909248-7911247	+	ORG	Gossypiumhirsutum	NAME	EXPA12	DESC	Expansin-A12		CAAT-box	CAAT	39	4	+	Nicotiana glutinosa
Ghir_A01G005570.1upstream_seq	2000bp	A01	7909248-7911247	+	ORG	Gossypiumhirsutum	NAME	EXPA12	DESC	Expansin-A12		CAAT-box	CCAAT	100	5	+	Arabidopsis thaliana	common cis-acting element in promoter and enhancer regions
Ghir_A01G005570.1upstream_seq	2000bp	A01	7909248-7911247	+	ORG	Gossypiumhirsutum	NAME	EXPA12	DESC	Expansin-A12		CAAT-box	CAAT	101	4	+	Nicotiana glutinosa
Ghir_A01G005570.1upstream_seq	2000bp	A01	7909248-7911247	+	ORG	Gossypiumhirsutum	NAME	EXPA12	DESC	Expansin-A12		CAAT-box	CCAAT	112	5	-	Arabidopsis thaliana	common cis-acting element in promoter and enhancer regions
Ghir_A01G005570.1upstream_seq	2000bp	A01	7909248-7911247	+	ORG	Gossypiumhirsutum	NAME	EXPA12	DESC	Expansin-A12		CAAT-box	CAAAT	171	5	+	Pisum sativum	common cis-acting element in promoter and enhancer regions
Ghir_A01G005570.1upstream_seq	2000bp	A01	7909248-7911247	+	ORG	Gossypiumhirsutum	NAME	EXPA12	DESC	Expansin-A12		CAAT-box	CAAT	203	4	+	Nicotiana glutinosa
Ghir_A01G005570.1upstream_seq	2000bp	A01	7909248-7911247	+	ORG	Gossypiumhirsutum	NAME	EXPA12	DESC	Expansin-A12		CAAT-box	CAAT	211	4	-	Nicotiana glutinosa
Ghir_A01G005570.1upstream_seq	2000bp	A01	7909248-7911247	+	ORG	Gossypiumhirsutum	NAME	EXPA12	DESC	Expansin-A12		CAAT-box	CAAAT	217	5	-	Pisum sativum	common cis-acting element in promoter and enhancer regions
Ghir_A01G005570.1upstream_seq	2000bp	A01	7909248-7911247	+	ORG	Gossypiumhirsutum	NAME	EXPA12	DESC	Expansin-A12		CAAT-box	CAAAT	227	5	+	Pisum sativum	common cis-acting element in promoter and enhancer regions
Ghir_A01G005570.1upstream_seq	2000bp	A01	7909248-7911247	+	ORG	Gossypiumhirsutum	NAME	EXPA12	DESC	Expansin-A12		CAAT-box	CAAT	319	4	+	Nicotiana glutinosa
Ghir_A01G005570.1upstream_seq	2000bp	A01	7909248-7911247	+	ORG	Gossypiumhirsutum	NAME	EXPA12	DESC	Expansin-A12		CAAT-box	CAAT	344	4	-	Nicotiana glutinosa
Ghir_A01G005570.1upstream_seq	2000bp	A01	7909248-7911247	+	ORG	Gossypiumhirsutum	NAME	EXPA12	DESC	Expansin-A12		CAAT-box	CAAT	364	4	-	Nicotiana glutinosa
Ghir_A01G005570.1upstream_seq	2000bp	A01	7909248-7911247	+	ORG	Gossypiumhirsutum	NAME	EXPA12	DESC	Expansin-A12		CAAT-box	CAAT	370	4	-	Nicotiana glutinosa
Ghir_A01G005570.1upstream_seq	2000bp	A01	7909248-7911247	+	ORG	Gossypiumhirsutum	NAME	EXPA12	DESC	Expansin-A12		CAAT-box	CAAT	404	4	+	Nicotiana glutinosa
Ghir_A01G005570.1upstream_seq	2000bp	A01	7909248-7911247	+	ORG	Gossypiumhirsutum	NAME	EXPA12	DESC	Expansin-A12		CAAT-box	CAAT	447	4	+	Nicotiana glutinosa
Ghir_A01G005570.1upstream_seq	2000bp	A01	7909248-7911247	+	ORG	Gossypiumhirsutum	NAME	EXPA12	DESC	Expansin-A12		CAAT-box	CAAT	496	4	-	Nicotiana glutinosa
Ghir_A01G005570.1upstream_seq	2000bp	A01	7909248-7911247	+	ORG	Gossypiumhirsutum	NAME	EXPA12	DESC	Expansin-A12		CAAT-box	CAAAT	575	5	+	Pisum sativum	common cis-acting element in promoter and enhancer regions
Ghir_A01G005570.1upstream_seq	2000bp	A01	7909248-7911247	+	ORG	Gossypiumhirsutum	NAME	EXPA12	DESC	Expansin-A12		CAAT-box	CAAAT	578	5	-	Pisum sativum	common cis-acting element in promoter and enhancer regions
Ghir_A01G005570.1upstream_seq	2000bp	A01	7909248-7911247	+	ORG	Gossypiumhirsutum	NAME	EXPA12	DESC	Expansin-A12		CAAT-box	CAAAT	621	5	-	Pisum sativum	common cis-acting element in promoter and enhancer regions
Ghir_A01G005570.1upstream_seq	2000bp	A01	7909248-7911247	+	ORG	Gossypiumhirsutum	NAME	EXPA12	DESC	Expansin-A12		CAAT-box	CAAAT	627	5	+	Pisum sativum	common cis-acting element in promoter and enhancer regions
Ghir_A01G005570.1upstream_seq	2000bp	A01	7909248-7911247	+	ORG	Gossypiumhirsutum	NAME	EXPA12	DESC	Expansin-A12		CAAT-box	CAAAT	630	5	-	Pisum sativum	common cis-acting element in promoter and enhancer regions
Ghir_A01G005570.1upstream_seq	2000bp	A01	7909248-7911247	+	ORG	Gossypiumhirsutum	NAME	EXPA12	DESC	Expansin-A12		CAAT-box	CAAAT	750	5	-	Pisum sativum	common cis-acting element in promoter and enhancer regions
Ghir_A01G005570.1upstream_seq	2000bp	A01	7909248-7911247	+	ORG	Gossypiumhirsutum	NAME	EXPA12	DESC	Expansin-A12		CAAT-box	CAAAT	815	5	-	Pisum sativum	common cis-acting element in promoter and enhancer regions
Ghir_A01G005570.1upstream_seq	2000bp	A01	7909248-7911247	+	ORG	Gossypiumhirsutum	NAME	EXPA12	DESC	Expansin-A12		CAAT-box	CAAT	861	4	-	Nicotiana glutinosa
Ghir_A01G005570.1upstream_seq	2000bp	A01	7909248-7911247	+	ORG	Gossypiumhirsutum	NAME	EXPA12	DESC	Expansin-A12		CAAT-box	CAAAT	937	5	-	Pisum sativum	common cis-acting element in promoter and enhancer regions
Ghir_A01G005570.1upstream_seq	2000bp	A01	7909248-7911247	+	ORG	Gossypiumhirsutum	NAME	EXPA12	DESC	Expansin-A12		CAAT-box	CCAAT	952	5	-	Arabidopsis thaliana	common cis-acting element in promoter and enhancer regions
Ghir_A01G005570.1upstream_seq	2000bp	A01	7909248-7911247	+	ORG	Gossypiumhirsutum	NAME	EXPA12	DESC	Expansin-A12		CAAT-box	CAAT	1049	4	-	Nicotiana glutinosa
Ghir_A01G005570.1upstream_seq	2000bp	A01	7909248-7911247	+	ORG	Gossypiumhirsutum	NAME	EXPA12	DESC	Expansin-A12		CAAT-box	CAAT	1076	4	-	Nicotiana glutinosa
Ghir_A01G005570.1upstream_seq	2000bp	A01	7909248-7911247	+	ORG	Gossypiumhirsutum	NAME	EXPA12	DESC	Expansin-A12		CAAT-box	CAAT	1283	4	+	Nicotiana glutinosa
Ghir_A01G005570.1upstream_seq	2000bp	A01	7909248-7911247	+	ORG	Gossypiumhirsutum	NAME	EXPA12	DESC	Expansin-A12		CAAT-box	CAAT	1292	4	-	Nicotiana glutinosa
Ghir_A01G005570.1upstream_seq	2000bp	A01	7909248-7911247	+	ORG	Gossypiumhirsutum	NAME	EXPA12	DESC	Expansin-A12		CAAT-box	CAAT	1319	4	+	Nicotiana glutinosa
Ghir_A01G005570.1upstream_seq	2000bp	A01	7909248-7911247	+	ORG	Gossypiumhirsutum	NAME	EXPA12	DESC	Expansin-A12		CAAT-box	CAAT	1349	4	+	Nicotiana glutinosa
Ghir_A01G005570.1upstream_seq	2000bp	A01	7909248-7911247	+	ORG	Gossypiumhirsutum	NAME	EXPA12	DESC	Expansin-A12		CAAT-box	CAAT	1353	4	+	Nicotiana glutinosa
Ghir_A01G005570.1upstream_seq	2000bp	A01	7909248-7911247	+	ORG	Gossypiumhirsutum	NAME	EXPA12	DESC	Expansin-A12		CAAT-box	CAAT	1374	4	-	Nicotiana glutinosa
Ghir_A01G005570.1upstream_seq	2000bp	A01	7909248-7911247	+	ORG	Gossypiumhirsutum	NAME	EXPA12	DESC	Expansin-A12		CAAT-box	CAAAT	1438	5	-	Pisum sativum	common cis-acting element in promoter and enhancer regions
Ghir_A01G005570.1upstream_seq	2000bp	A01	7909248-7911247	+	ORG	Gossypiumhirsutum	NAME	EXPA12	DESC	Expansin-A12		CAAT-box	CAAAT	1464	5	+	Pisum sativum	common cis-acting element in promoter and enhancer regions
Ghir_A01G005570.1upstream_seq	2000bp	A01	7909248-7911247	+	ORG	Gossypiumhirsutum	NAME	EXPA12	DESC	Expansin-A12		CAAT-box	CAAT	1471	4	+	Nicotiana glutinosa
Ghir_A01G005570.1upstream_seq	2000bp	A01	7909248-7911247	+	ORG	Gossypiumhirsutum	NAME	EXPA12	DESC	Expansin-A12		CAAT-box	CCAAT	1539	5	+	Arabidopsis thaliana	common cis-acting element in promoter and enhancer regions
Ghir_A01G005570.1upstream_seq	2000bp	A01	7909248-7911247	+	ORG	Gossypiumhirsutum	NAME	EXPA12	DESC	Expansin-A12		CAAT-box	CAAT	1540	4	+	Nicotiana glutinosa
Ghir_A01G005570.1upstream_seq	2000bp	A01	7909248-7911247	+	ORG	Gossypiumhirsutum	NAME	EXPA12	DESC	Expansin-A12		CAAT-box	CAAAT	1542	5	-	Pisum sativum	common cis-acting element in promoter and enhancer regions
Ghir_A01G005570.1upstream_seq	2000bp	A01	7909248-7911247	+	ORG	Gossypiumhirsutum	NAME	EXPA12	DESC	Expansin-A12		CAAT-box	CAAAT	1552	5	+	Pisum sativum	common cis-acting element in promoter and enhancer regions
Ghir_A01G005570.1upstream_seq	2000bp	A01	7909248-7911247	+	ORG	Gossypiumhirsutum	NAME	EXPA12	DESC	Expansin-A12		CAAT-box	CCAAT	1574	5	+	Arabidopsis thaliana	common cis-acting element in promoter and enhancer regions
Ghir_A01G005570.1upstream_seq	2000bp	A01	7909248-7911247	+	ORG	Gossypiumhirsutum	NAME	EXPA12	DESC	Expansin-A12		CAAT-box	CAAT	1575	4	+	Nicotiana glutinosa
Ghir_A01G005570.1upstream_seq	2000bp	A01	7909248-7911247	+	ORG	Gossypiumhirsutum	NAME	EXPA12	DESC	Expansin-A12		CAAT-box	CAAT	1737	4	+	Nicotiana glutinosa
Ghir_A01G005570.1upstream_seq	2000bp	A01	7909248-7911247	+	ORG	Gossypiumhirsutum	NAME	EXPA12	DESC	Expansin-A12		CAAT-box	CAAAT	1770	5	+	Pisum sativum	common cis-acting element in promoter and enhancer regions
Ghir_A01G005570.1upstream_seq	2000bp	A01	7909248-7911247	+	ORG	Gossypiumhirsutum	NAME	EXPA12	DESC	Expansin-A12		CAAT-box	CCAAT	1846	5	+	Arabidopsis thaliana	common cis-acting element in promoter and enhancer regions
Ghir_A01G005570.1upstream_seq	2000bp	A01	7909248-7911247	+	ORG	Gossypiumhirsutum	NAME	EXPA12	DESC	Expansin-A12		CAAT-box	CAAT	1847	4	+	Nicotiana glutinosa
Ghir_A01G005570.1upstream_seq	2000bp	A01	7909248-7911247	+	ORG	Gossypiumhirsutum	NAME	EXPA12	DESC	Expansin-A12		CAAT-box	CAAT	1872	4	-	Nicotiana glutinosa
Ghir_A01G005570.1upstream_seq	2000bp	A01	7909248-7911247	+	ORG	Gossypiumhirsutum	NAME	EXPA12	DESC	Expansin-A12		W box	TTGACC	437	6	+	Arabidopsis thaliana
Ghir_A01G005570.1upstream_seq	2000bp	A01	7909248-7911247	+	ORG	Gossypiumhirsutum	NAME	EXPA12	DESC	Expansin-A12		MYC	CATGTG	550	6	-	Arabidopsis thaliana
Ghir_A01G005570.1upstream_seq	2000bp	A01	7909248-7911247	+	ORG	Gossypiumhirsutum	NAME	EXPA12	DESC	Expansin-A12		MYC	CATTTG	620	6	+	Arabidopsis thaliana
Ghir_A01G005570.1upstream_seq	2000bp	A01	7909248-7911247	+	ORG	Gossypiumhirsutum	NAME	EXPA12	DESC	Expansin-A12		MYC	CATTTG	936	6	+	Arabidopsis thaliana
Ghir_A01G005570.1upstream_seq	2000bp	A01	7909248-7911247	+	ORG	Gossypiumhirsutum	NAME	EXPA12	DESC	Expansin-A12		MYC	CATGTG	1676	6	-	Arabidopsis thaliana
Ghir_A01G005570.1upstream_seq	2000bp	A01	7909248-7911247	+	ORG	Gossypiumhirsutum	NAME	EXPA12	DESC	Expansin-A12		MYC	CATGTG	1682	6	-	Arabidopsis thaliana
Ghir_A01G005570.1upstream_seq	2000bp	A01	7909248-7911247	+	ORG	Gossypiumhirsutum	NAME	EXPA12	DESC	Expansin-A12		O2-site	GATGATGTGG	1246	9	+	Zea mays	cis-acting regulatory element involved in zein metabolism regulation
Ghir_A01G005570.1upstream_seq	2000bp	A01	7909248-7911247	+	ORG	Gossypiumhirsutum	NAME	EXPA12	DESC	Expansin-A12		O2-site	GATGATGTGG	1479	9	-	Zea mays	cis-acting regulatory element involved in zein metabolism regulation
Ghir_A01G005570.1upstream_seq	2000bp	A01	7909248-7911247	+	ORG	Gossypiumhirsutum	NAME	EXPA12	DESC	Expansin-A12		MYB	CAACAG	184	6	-	Arabidopsis thaliana
Ghir_A01G005570.1upstream_seq	2000bp	A01	7909248-7911247	+	ORG	Gossypiumhirsutum	NAME	EXPA12	DESC	Expansin-A12		MYB	CAACCA	932	6	+	Arabidopsis thaliana
Ghir_A01G005570.1upstream_seq	2000bp	A01	7909248-7911247	+	ORG	Gossypiumhirsutum	NAME	EXPA12	DESC	Expansin-A12		MYB	TAACCA	1407	6	-	Arabidopsis thaliana
Ghir_A01G005570.1upstream_seq	2000bp	A01	7909248-7911247	+	ORG	Gossypiumhirsutum	NAME	EXPA12	DESC	Expansin-A12		MYB	TAACCA	1669	6	+	Arabidopsis thaliana
Ghir_A01G005570.1upstream_seq	2000bp	A01	7909248-7911247	+	ORG	Gossypiumhirsutum	NAME	EXPA12	DESC	Expansin-A12		MYB	TAACCA	1843	6	+	Arabidopsis thaliana
Ghir_A01G005570.1upstream_seq	2000bp	A01	7909248-7911247	+	ORG	Gossypiumhirsutum	NAME	EXPA12	DESC	Expansin-A12		TATA	TATAAAAT	1957	8	+	Arabidopsis thaliana
Ghir_A01G005570.1upstream_seq	2000bp	A01	7909248-7911247	+	ORG	Gossypiumhirsutum	NAME	EXPA12	DESC	Expansin-A12		G-Box	CACGTT	26	6	+	Pisum sativum	cis-acting regulatory element involved in light responsiveness
Ghir_A01G005570.1upstream_seq	2000bp	A01	7909248-7911247	+	ORG	Gossypiumhirsutum	NAME	EXPA12	DESC	Expansin-A12		G-Box	CACGTT	512	6	-	Pisum sativum	cis-acting regulatory element involved in light responsiveness
Ghir_A01G016520.1upstream_seq	2000bp	A01	106608333-106610332	+	ORG	Gossypiumhirsutum	NAME	EXLA1	DESC	Expansin-likeA1		AAGAA-motif	GAAAGAA	1766	7	-	Avena sativa
Ghir_A01G016520.1upstream_seq	2000bp	A01	106608333-106610332	+	ORG	Gossypiumhirsutum	NAME	EXLA1	DESC	Expansin-likeA1		CCGTCC motif	CCGTCC	950	6	-	Nicotiana tabacum
Ghir_A01G016520.1upstream_seq	2000bp	A01	106608333-106610332	+	ORG	Gossypiumhirsutum	NAME	EXLA1	DESC	Expansin-likeA1		G-box	CAGACGTGGCA	1526	10	+	Nicotiana plumbaginifolia	cis-acting regulatory element involved in light responsiveness
Ghir_A01G016520.1upstream_seq	2000bp	A01	106608333-106610332	+	ORG	Gossypiumhirsutum	NAME	EXLA1	DESC	Expansin-likeA1		G-box	ACACGTGGC	1527	9	+	Brassica napus	cis-acting regulatory element involved in light responsiveness
Ghir_A01G016520.1upstream_seq	2000bp	A01	106608333-106610332	+	ORG	Gossypiumhirsutum	NAME	EXLA1	DESC	Expansin-likeA1		G-box	CACGTG	1528	6	-	Arabidopsis thaliana	cis-acting regulatory element involved in light responsiveness
Ghir_A01G016520.1upstream_seq	2000bp	A01	106608333-106610332	+	ORG	Gossypiumhirsutum	NAME	EXLA1	DESC	Expansin-likeA1		circadian	CAAAGATATC	842	9	-	Lycopersicon esculentum	cis-acting regulatory element involved in circadian control
Ghir_A01G016520.1upstream_seq	2000bp	A01	106608333-106610332	+	ORG	Gossypiumhirsutum	NAME	EXLA1	DESC	Expansin-likeA1		GT1-motif	GGTTAAT	901	7	-	Avena sativa	light responsive element
Ghir_A01G016520.1upstream_seq	2000bp	A01	106608333-106610332	+	ORG	Gossypiumhirsutum	NAME	EXLA1	DESC	Expansin-likeA1		GT1-motif	GGTTAA	902	6	-	Arabidopsis thaliana	light responsive element
Ghir_A01G016520.1upstream_seq	2000bp	A01	106608333-106610332	+	ORG	Gossypiumhirsutum	NAME	EXLA1	DESC	Expansin-likeA1		GT1-motif	GGTTAA	954	6	+	Arabidopsis thaliana	light responsive element
Ghir_A01G016520.1upstream_seq	2000bp	A01	106608333-106610332	+	ORG	Gossypiumhirsutum	NAME	EXLA1	DESC	Expansin-likeA1		A-box	CCGTCC	950	6	-	Petroselinum crispum	cis-acting regulatory element
Ghir_A01G016520.1upstream_seq	2000bp	A01	106608333-106610332	+	ORG	Gossypiumhirsutum	NAME	EXLA1	DESC	Expansin-likeA1		TCT-motif	TCTTAC	512	6	-	Arabidopsis thaliana	part of a light responsive element
Ghir_A01G016520.1upstream_seq	2000bp	A01	106608333-106610332	+	ORG	Gossypiumhirsutum	NAME	EXLA1	DESC	Expansin-likeA1		CCGTCC-box	CCGTCC	950	6	-	Petroselinum hortense
Ghir_A01G016520.1upstream_seq	2000bp	A01	106608333-106610332	+	ORG	Gossypiumhirsutum	NAME	EXLA1	DESC	Expansin-likeA1		P-box	CCTTTTG	797	7	-	Oryza sativa	gibberellin-responsive element
Ghir_A01G016520.1upstream_seq	2000bp	A01	106608333-106610332	+	ORG	Gossypiumhirsutum	NAME	EXLA1	DESC	Expansin-likeA1		P-box	CCTTTTG	1796	7	-	Oryza sativa	gibberellin-responsive element
Ghir_A01G016520.1upstream_seq	2000bp	A01	106608333-106610332	+	ORG	Gossypiumhirsutum	NAME	EXLA1	DESC	Expansin-likeA1		P-box	CCTTTTG	1826	7	+	Oryza sativa	gibberellin-responsive element
Ghir_A01G016520.1upstream_seq	2000bp	A01	106608333-106610332	+	ORG	Gossypiumhirsutum	NAME	EXLA1	DESC	Expansin-likeA1		AuxRR-core	GGTCCAT	1367	7	+	Nicotiana tabacum	cis-acting regulatory element involved in auxin responsiveness
Ghir_A01G016520.1upstream_seq	2000bp	A01	106608333-106610332	+	ORG	Gossypiumhirsutum	NAME	EXLA1	DESC	Expansin-likeA1		Box 4	ATTAAT	944	6	+	Petroselinum crispum	part of a conserved DNA module involved in light responsiveness
Ghir_A01G016520.1upstream_seq	2000bp	A01	106608333-106610332	+	ORG	Gossypiumhirsutum	NAME	EXLA1	DESC	Expansin-likeA1		TATA-box	TATAA	34	5	-	Arabidopsis thaliana	core promoter element around -30 of transcription start
Ghir_A01G016520.1upstream_seq	2000bp	A01	106608333-106610332	+	ORG	Gossypiumhirsutum	NAME	EXLA1	DESC	Expansin-likeA1		TATA-box	TATA	35	4	+	Arabidopsis thaliana	core promoter element around -30 of transcription start
Ghir_A01G016520.1upstream_seq	2000bp	A01	106608333-106610332	+	ORG	Gossypiumhirsutum	NAME	EXLA1	DESC	Expansin-likeA1		TATA-box	TACAAAA	207	7	+	Oryza sativa	core promoter element around -30 of transcription start
Ghir_A01G016520.1upstream_seq	2000bp	A01	106608333-106610332	+	ORG	Gossypiumhirsutum	NAME	EXLA1	DESC	Expansin-likeA1		TATA-box	ATTATA	255	6	+	Brassica napus	core promoter element around -30 of transcription start
Ghir_A01G016520.1upstream_seq	2000bp	A01	106608333-106610332	+	ORG	Gossypiumhirsutum	NAME	EXLA1	DESC	Expansin-likeA1		TATA-box	TATATAA	256	7	-	Arabidopsis thaliana	core promoter element around -30 of transcription start
Ghir_A01G016520.1upstream_seq	2000bp	A01	106608333-106610332	+	ORG	Gossypiumhirsutum	NAME	EXLA1	DESC	Expansin-likeA1		TATA-box	TATATA	257	6	+	Arabidopsis thaliana	core promoter element around -30 of transcription start
Ghir_A01G016520.1upstream_seq	2000bp	A01	106608333-106610332	+	ORG	Gossypiumhirsutum	NAME	EXLA1	DESC	Expansin-likeA1		TATA-box	TATA	259	4	+	Arabidopsis thaliana	core promoter element around -30 of transcription start
Ghir_A01G016520.1upstream_seq	2000bp	A01	106608333-106610332	+	ORG	Gossypiumhirsutum	NAME	EXLA1	DESC	Expansin-likeA1		TATA-box	TATA	495	4	+	Arabidopsis thaliana	core promoter element around -30 of transcription start
Ghir_A01G016520.1upstream_seq	2000bp	A01	106608333-106610332	+	ORG	Gossypiumhirsutum	NAME	EXLA1	DESC	Expansin-likeA1		TATA-box	ccTATAAAaa	545	9	-	Arabidopsis thaliana	core promoter element around -30 of transcription start
Ghir_A01G016520.1upstream_seq	2000bp	A01	106608333-106610332	+	ORG	Gossypiumhirsutum	NAME	EXLA1	DESC	Expansin-likeA1		TATA-box	TATAAAT	546	7	-	Brassica juncea	core promoter element around -30 of transcription start
Ghir_A01G016520.1upstream_seq	2000bp	A01	106608333-106610332	+	ORG	Gossypiumhirsutum	NAME	EXLA1	DESC	Expansin-likeA1		TATA-box	TATAAA	547	6	-	Helianthus annuus	core promoter element around -30 of transcription start
Ghir_A01G016520.1upstream_seq	2000bp	A01	106608333-106610332	+	ORG	Gossypiumhirsutum	NAME	EXLA1	DESC	Expansin-likeA1		TATA-box	TATAA	548	5	-	Arabidopsis thaliana	core promoter element around -30 of transcription start
Ghir_A01G016520.1upstream_seq	2000bp	A01	106608333-106610332	+	ORG	Gossypiumhirsutum	NAME	EXLA1	DESC	Expansin-likeA1		TATA-box	TATA	549	4	+	Arabidopsis thaliana	core promoter element around -30 of transcription start
Ghir_A01G016520.1upstream_seq	2000bp	A01	106608333-106610332	+	ORG	Gossypiumhirsutum	NAME	EXLA1	DESC	Expansin-likeA1		TATA-box	TATAA	602	5	-	Arabidopsis thaliana	core promoter element around -30 of transcription start
Ghir_A01G016520.1upstream_seq	2000bp	A01	106608333-106610332	+	ORG	Gossypiumhirsutum	NAME	EXLA1	DESC	Expansin-likeA1		TATA-box	TATA	603	4	+	Arabidopsis thaliana	core promoter element around -30 of transcription start
Ghir_A01G016520.1upstream_seq	2000bp	A01	106608333-106610332	+	ORG	Gossypiumhirsutum	NAME	EXLA1	DESC	Expansin-likeA1		TATA-box	ATATAT	857	6	+	Brassica napus	core promoter element around -30 of transcription start
Ghir_A01G016520.1upstream_seq	2000bp	A01	106608333-106610332	+	ORG	Gossypiumhirsutum	NAME	EXLA1	DESC	Expansin-likeA1		TATA-box	TATA	858	4	+	Arabidopsis thaliana	core promoter element around -30 of transcription start
Ghir_A01G016520.1upstream_seq	2000bp	A01	106608333-106610332	+	ORG	Gossypiumhirsutum	NAME	EXLA1	DESC	Expansin-likeA1		TATA-box	ATTATA	1112	6	+	Brassica napus	core promoter element around -30 of transcription start
Ghir_A01G016520.1upstream_seq	2000bp	A01	106608333-106610332	+	ORG	Gossypiumhirsutum	NAME	EXLA1	DESC	Expansin-likeA1		TATA-box	TATAA	1113	5	-	Arabidopsis thaliana	core promoter element around -30 of transcription start
Ghir_A01G016520.1upstream_seq	2000bp	A01	106608333-106610332	+	ORG	Gossypiumhirsutum	NAME	EXLA1	DESC	Expansin-likeA1		TATA-box	TATA	1114	4	-	Arabidopsis thaliana	core promoter element around -30 of transcription start
Ghir_A01G016520.1upstream_seq	2000bp	A01	106608333-106610332	+	ORG	Gossypiumhirsutum	NAME	EXLA1	DESC	Expansin-likeA1		TATA-box	TATATTTATATTT	1177	12	-	Avena sativa	core promoter element around -30 of transcription start
Ghir_A01G016520.1upstream_seq	2000bp	A01	106608333-106610332	+	ORG	Gossypiumhirsutum	NAME	EXLA1	DESC	Expansin-likeA1		TATA-box	ATATAA	1185	6	+	Brassica oleracea	core promoter element around -30 of transcription start
Ghir_A01G016520.1upstream_seq	2000bp	A01	106608333-106610332	+	ORG	Gossypiumhirsutum	NAME	EXLA1	DESC	Expansin-likeA1		TATA-box	TATA	1186	4	-	Arabidopsis thaliana	core promoter element around -30 of transcription start
Ghir_A01G016520.1upstream_seq	2000bp	A01	106608333-106610332	+	ORG	Gossypiumhirsutum	NAME	EXLA1	DESC	Expansin-likeA1		TATA-box	TATA	1196	4	-	Arabidopsis thaliana	core promoter element around -30 of transcription start
Ghir_A01G016520.1upstream_seq	2000bp	A01	106608333-106610332	+	ORG	Gossypiumhirsutum	NAME	EXLA1	DESC	Expansin-likeA1		TATA-box	TATA	1292	4	-	Arabidopsis thaliana	core promoter element around -30 of transcription start
Ghir_A01G016520.1upstream_seq	2000bp	A01	106608333-106610332	+	ORG	Gossypiumhirsutum	NAME	EXLA1	DESC	Expansin-likeA1		TATA-box	TACAAAA	1465	7	+	Oryza sativa	core promoter element around -30 of transcription start
Ghir_A01G016520.1upstream_seq	2000bp	A01	106608333-106610332	+	ORG	Gossypiumhirsutum	NAME	EXLA1	DESC	Expansin-likeA1		TATA-box	TATA	1484	4	-	Arabidopsis thaliana	core promoter element around -30 of transcription start
Ghir_A01G016520.1upstream_seq	2000bp	A01	106608333-106610332	+	ORG	Gossypiumhirsutum	NAME	EXLA1	DESC	Expansin-likeA1		TATA-box	ccTATAAAaa	1538	9	+	Arabidopsis thaliana	core promoter element around -30 of transcription start
Ghir_A01G016520.1upstream_seq	2000bp	A01	106608333-106610332	+	ORG	Gossypiumhirsutum	NAME	EXLA1	DESC	Expansin-likeA1		TATA-box	TATAAATA	1560	8	-	Daucus carota	core promoter element around -30 of transcription start
Ghir_A01G016520.1upstream_seq	2000bp	A01	106608333-106610332	+	ORG	Gossypiumhirsutum	NAME	EXLA1	DESC	Expansin-likeA1		TATA-box	TATAAAT	1561	7	-	Brassica juncea	core promoter element around -30 of transcription start
Ghir_A01G016520.1upstream_seq	2000bp	A01	106608333-106610332	+	ORG	Gossypiumhirsutum	NAME	EXLA1	DESC	Expansin-likeA1		TATA-box	TATAAA	1562	6	-	Helianthus annuus	core promoter element around -30 of transcription start
Ghir_A01G016520.1upstream_seq	2000bp	A01	106608333-106610332	+	ORG	Gossypiumhirsutum	NAME	EXLA1	DESC	Expansin-likeA1		TATA-box	TATAA	1563	5	-	Arabidopsis thaliana	core promoter element around -30 of transcription start
Ghir_A01G016520.1upstream_seq	2000bp	A01	106608333-106610332	+	ORG	Gossypiumhirsutum	NAME	EXLA1	DESC	Expansin-likeA1		TATA-box	TATA	1564	4	-	Arabidopsis thaliana	core promoter element around -30 of transcription start
Ghir_A01G016520.1upstream_seq	2000bp	A01	106608333-106610332	+	ORG	Gossypiumhirsutum	NAME	EXLA1	DESC	Expansin-likeA1		WRE3	CCACCT	352	6	+	Pisum sativum
Ghir_A01G016520.1upstream_seq	2000bp	A01	106608333-106610332	+	ORG	Gossypiumhirsutum	NAME	EXLA1	DESC	Expansin-likeA1		WRE3	CCACCT	887	6	+	Pisum sativum
Ghir_A01G016520.1upstream_seq	2000bp	A01	106608333-106610332	+	ORG	Gossypiumhirsutum	NAME	EXLA1	DESC	Expansin-likeA1		Myb	CAACTG	1410	6	+	Arabidopsis thaliana
Ghir_A01G016520.1upstream_seq	2000bp	A01	106608333-106610332	+	ORG	Gossypiumhirsutum	NAME	EXLA1	DESC	Expansin-likeA1		STRE	AGGGG	1012	5	+	Arabidopsis thaliana
Ghir_A01G016520.1upstream_seq	2000bp	A01	106608333-106610332	+	ORG	Gossypiumhirsutum	NAME	EXLA1	DESC	Expansin-likeA1		STRE	AGGGG	1664	5	-	Arabidopsis thaliana
Ghir_A01G016520.1upstream_seq	2000bp	A01	106608333-106610332	+	ORG	Gossypiumhirsutum	NAME	EXLA1	DESC	Expansin-likeA1		STRE	AGGGG	1689	5	-	Arabidopsis thaliana
Ghir_A01G016520.1upstream_seq	2000bp	A01	106608333-106610332	+	ORG	Gossypiumhirsutum	NAME	EXLA1	DESC	Expansin-likeA1		STRE	AGGGG	1824	5	-	Arabidopsis thaliana
Ghir_A01G016520.1upstream_seq	2000bp	A01	106608333-106610332	+	ORG	Gossypiumhirsutum	NAME	EXLA1	DESC	Expansin-likeA1		ERE	ATTTCATA	173	8	+	Nicotiana glutinos
Ghir_A01G016520.1upstream_seq	2000bp	A01	106608333-106610332	+	ORG	Gossypiumhirsutum	NAME	EXLA1	DESC	Expansin-likeA1		Unnamed__1	CGTGG	1530	5	+	Zea mays
Ghir_A01G016520.1upstream_seq	2000bp	A01	106608333-106610332	+	ORG	Gossypiumhirsutum	NAME	EXLA1	DESC	Expansin-likeA1		Unnamed__4	CTCC	248	4	-	Petroselinum hortense
Ghir_A01G016520.1upstream_seq	2000bp	A01	106608333-106610332	+	ORG	Gossypiumhirsutum	NAME	EXLA1	DESC	Expansin-likeA1		Unnamed__4	CTCC	330	4	+	Petroselinum hortense
Ghir_A01G016520.1upstream_seq	2000bp	A01	106608333-106610332	+	ORG	Gossypiumhirsutum	NAME	EXLA1	DESC	Expansin-likeA1		Unnamed__4	CTCC	668	4	-	Petroselinum hortense
Ghir_A01G016520.1upstream_seq	2000bp	A01	106608333-106610332	+	ORG	Gossypiumhirsutum	NAME	EXLA1	DESC	Expansin-likeA1		Unnamed__4	CTCC	746	4	-	Petroselinum hortense
Ghir_A01G016520.1upstream_seq	2000bp	A01	106608333-106610332	+	ORG	Gossypiumhirsutum	NAME	EXLA1	DESC	Expansin-likeA1		Unnamed__4	CTCC	1429	4	+	Petroselinum hortense
Ghir_A01G016520.1upstream_seq	2000bp	A01	106608333-106610332	+	ORG	Gossypiumhirsutum	NAME	EXLA1	DESC	Expansin-likeA1		Unnamed__4	CTCC	1841	4	+	Petroselinum hortense
Ghir_A01G016520.1upstream_seq	2000bp	A01	106608333-106610332	+	ORG	Gossypiumhirsutum	NAME	EXLA1	DESC	Expansin-likeA1		Unnamed__4	CTCC	1983	4	+	Petroselinum hortense
Ghir_A01G016520.1upstream_seq	2000bp	A01	106608333-106610332	+	ORG	Gossypiumhirsutum	NAME	EXLA1	DESC	Expansin-likeA1		Unnamed__4	CTCC	1988	4	+	Petroselinum hortense
Ghir_A01G016520.1upstream_seq	2000bp	A01	106608333-106610332	+	ORG	Gossypiumhirsutum	NAME	EXLA1	DESC	Expansin-likeA1		TCA-element	CCATCTTTTT	1494	9	+	Nicotiana tabacum	cis-acting element involved in salicylic acid responsiveness
Ghir_A01G016520.1upstream_seq	2000bp	A01	106608333-106610332	+	ORG	Gossypiumhirsutum	NAME	EXLA1	DESC	Expansin-likeA1		TCA-element	CCATCTTTTT	1630	9	-	Nicotiana tabacum	cis-acting element involved in salicylic acid responsiveness
Ghir_A01G016520.1upstream_seq	2000bp	A01	106608333-106610332	+	ORG	Gossypiumhirsutum	NAME	EXLA1	DESC	Expansin-likeA1		TCA	TCATCTTCAT	1325	9	+	Pisum sativum
Ghir_A01G016520.1upstream_seq	2000bp	A01	106608333-106610332	+	ORG	Gossypiumhirsutum	NAME	EXLA1	DESC	Expansin-likeA1		CARE	CAACTCAC	1650	8	-	Oryza sativa
Ghir_A01G016520.1upstream_seq	2000bp	A01	106608333-106610332	+	ORG	Gossypiumhirsutum	NAME	EXLA1	DESC	Expansin-likeA1		AT~TATA-box	TATATA	257	6	+	Arabidopsis thaliana
Ghir_A01G016520.1upstream_seq	2000bp	A01	106608333-106610332	+	ORG	Gossypiumhirsutum	NAME	EXLA1	DESC	Expansin-likeA1		MBS	CAACTG	1410	6	+	Arabidopsis thaliana	MYB binding site involved in drought-inducibility
Ghir_A01G016520.1upstream_seq	2000bp	A01	106608333-106610332	+	ORG	Gossypiumhirsutum	NAME	EXLA1	DESC	Expansin-likeA1		CAAT-box	CAAT	2	4	-	Nicotiana glutinosa
Ghir_A01G016520.1upstream_seq	2000bp	A01	106608333-106610332	+	ORG	Gossypiumhirsutum	NAME	EXLA1	DESC	Expansin-likeA1		CAAT-box	CAAT	19	4	-	Nicotiana glutinosa
Ghir_A01G016520.1upstream_seq	2000bp	A01	106608333-106610332	+	ORG	Gossypiumhirsutum	NAME	EXLA1	DESC	Expansin-likeA1		CAAT-box	CAAAT	67	5	+	Pisum sativum	common cis-acting element in promoter and enhancer regions
Ghir_A01G016520.1upstream_seq	2000bp	A01	106608333-106610332	+	ORG	Gossypiumhirsutum	NAME	EXLA1	DESC	Expansin-likeA1		CAAT-box	CAAT	95	4	-	Nicotiana glutinosa
Ghir_A01G016520.1upstream_seq	2000bp	A01	106608333-106610332	+	ORG	Gossypiumhirsutum	NAME	EXLA1	DESC	Expansin-likeA1		CAAT-box	CAAT	105	4	+	Nicotiana glutinosa
Ghir_A01G016520.1upstream_seq	2000bp	A01	106608333-106610332	+	ORG	Gossypiumhirsutum	NAME	EXLA1	DESC	Expansin-likeA1		CAAT-box	CAAAT	160	5	-	Pisum sativum	common cis-acting element in promoter and enhancer regions
Ghir_A01G016520.1upstream_seq	2000bp	A01	106608333-106610332	+	ORG	Gossypiumhirsutum	NAME	EXLA1	DESC	Expansin-likeA1		CAAT-box	CAAT	197	4	-	Nicotiana glutinosa
Ghir_A01G016520.1upstream_seq	2000bp	A01	106608333-106610332	+	ORG	Gossypiumhirsutum	NAME	EXLA1	DESC	Expansin-likeA1		CAAT-box	CAAT	278	4	+	Nicotiana glutinosa
Ghir_A01G016520.1upstream_seq	2000bp	A01	106608333-106610332	+	ORG	Gossypiumhirsutum	NAME	EXLA1	DESC	Expansin-likeA1		CAAT-box	CAAT	289	4	+	Nicotiana glutinosa
Ghir_A01G016520.1upstream_seq	2000bp	A01	106608333-106610332	+	ORG	Gossypiumhirsutum	NAME	EXLA1	DESC	Expansin-likeA1		CAAT-box	CAAAT	477	5	+	Pisum sativum	common cis-acting element in promoter and enhancer regions
Ghir_A01G016520.1upstream_seq	2000bp	A01	106608333-106610332	+	ORG	Gossypiumhirsutum	NAME	EXLA1	DESC	Expansin-likeA1		CAAT-box	CAAT	530	4	-	Nicotiana glutinosa
Ghir_A01G016520.1upstream_seq	2000bp	A01	106608333-106610332	+	ORG	Gossypiumhirsutum	NAME	EXLA1	DESC	Expansin-likeA1		CAAT-box	CAAT	628	4	-	Nicotiana glutinosa
Ghir_A01G016520.1upstream_seq	2000bp	A01	106608333-106610332	+	ORG	Gossypiumhirsutum	NAME	EXLA1	DESC	Expansin-likeA1		CAAT-box	CAAAT	660	5	+	Pisum sativum	common cis-acting element in promoter and enhancer regions
Ghir_A01G016520.1upstream_seq	2000bp	A01	106608333-106610332	+	ORG	Gossypiumhirsutum	NAME	EXLA1	DESC	Expansin-likeA1		CAAT-box	CAAT	727	4	-	Nicotiana glutinosa
Ghir_A01G016520.1upstream_seq	2000bp	A01	106608333-106610332	+	ORG	Gossypiumhirsutum	NAME	EXLA1	DESC	Expansin-likeA1		CAAT-box	CAAT	751	4	-	Nicotiana glutinosa
Ghir_A01G016520.1upstream_seq	2000bp	A01	106608333-106610332	+	ORG	Gossypiumhirsutum	NAME	EXLA1	DESC	Expansin-likeA1		CAAT-box	CAAT	784	4	-	Nicotiana glutinosa
Ghir_A01G016520.1upstream_seq	2000bp	A01	106608333-106610332	+	ORG	Gossypiumhirsutum	NAME	EXLA1	DESC	Expansin-likeA1		CAAT-box	CAAT	861	4	-	Nicotiana glutinosa
Ghir_A01G016520.1upstream_seq	2000bp	A01	106608333-106610332	+	ORG	Gossypiumhirsutum	NAME	EXLA1	DESC	Expansin-likeA1		CAAT-box	CAAAT	937	5	-	Pisum sativum	common cis-acting element in promoter and enhancer regions
Ghir_A01G016520.1upstream_seq	2000bp	A01	106608333-106610332	+	ORG	Gossypiumhirsutum	NAME	EXLA1	DESC	Expansin-likeA1		CAAT-box	CAAT	999	4	+	Nicotiana glutinosa
Ghir_A01G016520.1upstream_seq	2000bp	A01	106608333-106610332	+	ORG	Gossypiumhirsutum	NAME	EXLA1	DESC	Expansin-likeA1		CAAT-box	CAAT	1029	4	-	Nicotiana glutinosa
Ghir_A01G016520.1upstream_seq	2000bp	A01	106608333-106610332	+	ORG	Gossypiumhirsutum	NAME	EXLA1	DESC	Expansin-likeA1		CAAT-box	CCAAT	1117	5	-	Arabidopsis thaliana	common cis-acting element in promoter and enhancer regions
Ghir_A01G016520.1upstream_seq	2000bp	A01	106608333-106610332	+	ORG	Gossypiumhirsutum	NAME	EXLA1	DESC	Expansin-likeA1		CAAT-box	CAAT	1138	4	+	Nicotiana glutinosa
Ghir_A01G016520.1upstream_seq	2000bp	A01	106608333-106610332	+	ORG	Gossypiumhirsutum	NAME	EXLA1	DESC	Expansin-likeA1		CAAT-box	CAAT	1190	4	-	Nicotiana glutinosa
Ghir_A01G016520.1upstream_seq	2000bp	A01	106608333-106610332	+	ORG	Gossypiumhirsutum	NAME	EXLA1	DESC	Expansin-likeA1		CAAT-box	CAAAT	1203	5	-	Pisum sativum	common cis-acting element in promoter and enhancer regions
Ghir_A01G016520.1upstream_seq	2000bp	A01	106608333-106610332	+	ORG	Gossypiumhirsutum	NAME	EXLA1	DESC	Expansin-likeA1		CAAT-box	CAAT	1266	4	+	Nicotiana glutinosa
Ghir_A01G016520.1upstream_seq	2000bp	A01	106608333-106610332	+	ORG	Gossypiumhirsutum	NAME	EXLA1	DESC	Expansin-likeA1		CAAT-box	CAAAT	1284	5	-	Pisum sativum	common cis-acting element in promoter and enhancer regions
Ghir_A01G016520.1upstream_seq	2000bp	A01	106608333-106610332	+	ORG	Gossypiumhirsutum	NAME	EXLA1	DESC	Expansin-likeA1		CAAT-box	CAAT	1316	4	+	Nicotiana glutinosa
Ghir_A01G016520.1upstream_seq	2000bp	A01	106608333-106610332	+	ORG	Gossypiumhirsutum	NAME	EXLA1	DESC	Expansin-likeA1		CAAT-box	CAAT	1375	4	-	Nicotiana glutinosa
Ghir_A01G016520.1upstream_seq	2000bp	A01	106608333-106610332	+	ORG	Gossypiumhirsutum	NAME	EXLA1	DESC	Expansin-likeA1		CAAT-box	CAAAT	1382	5	+	Pisum sativum	common cis-acting element in promoter and enhancer regions
Ghir_A01G016520.1upstream_seq	2000bp	A01	106608333-106610332	+	ORG	Gossypiumhirsutum	NAME	EXLA1	DESC	Expansin-likeA1		CAAT-box	CAAAT	1392	5	+	Pisum sativum	common cis-acting element in promoter and enhancer regions
Ghir_A01G016520.1upstream_seq	2000bp	A01	106608333-106610332	+	ORG	Gossypiumhirsutum	NAME	EXLA1	DESC	Expansin-likeA1		CAAT-box	CAAT	1567	4	-	Nicotiana glutinosa
Ghir_A01G016520.1upstream_seq	2000bp	A01	106608333-106610332	+	ORG	Gossypiumhirsutum	NAME	EXLA1	DESC	Expansin-likeA1		CAAT-box	CAAAT	1711	5	+	Pisum sativum	common cis-acting element in promoter and enhancer regions
Ghir_A01G016520.1upstream_seq	2000bp	A01	106608333-106610332	+	ORG	Gossypiumhirsutum	NAME	EXLA1	DESC	Expansin-likeA1		CAAT-box	CAAT	1720	4	+	Nicotiana glutinosa
Ghir_A01G016520.1upstream_seq	2000bp	A01	106608333-106610332	+	ORG	Gossypiumhirsutum	NAME	EXLA1	DESC	Expansin-likeA1		CAAT-box	CAAAT	1855	5	+	Pisum sativum	common cis-acting element in promoter and enhancer regions
Ghir_A01G016520.1upstream_seq	2000bp	A01	106608333-106610332	+	ORG	Gossypiumhirsutum	NAME	EXLA1	DESC	Expansin-likeA1			motif_sequence	251	4	-	organism	short_function
Ghir_A01G016520.1upstream_seq	2000bp	A01	106608333-106610332	+	ORG	Gossypiumhirsutum	NAME	EXLA1	DESC	Expansin-likeA1			motif_sequence	411	4	+	organism	short_function
Ghir_A01G016520.1upstream_seq	2000bp	A01	106608333-106610332	+	ORG	Gossypiumhirsutum	NAME	EXLA1	DESC	Expansin-likeA1			motif_sequence	516	4	-	organism	short_function
Ghir_A01G016520.1upstream_seq	2000bp	A01	106608333-106610332	+	ORG	Gossypiumhirsutum	NAME	EXLA1	DESC	Expansin-likeA1			motif_sequence	772	4	-	organism	short_function
Ghir_A01G016520.1upstream_seq	2000bp	A01	106608333-106610332	+	ORG	Gossypiumhirsutum	NAME	EXLA1	DESC	Expansin-likeA1			motif_sequence	872	4	+	organism	short_function
Ghir_A01G016520.1upstream_seq	2000bp	A01	106608333-106610332	+	ORG	Gossypiumhirsutum	NAME	EXLA1	DESC	Expansin-likeA1			motif_sequence	1025	4	-	organism	short_function
Ghir_A01G016520.1upstream_seq	2000bp	A01	106608333-106610332	+	ORG	Gossypiumhirsutum	NAME	EXLA1	DESC	Expansin-likeA1			motif_sequence	1207	4	-	organism	short_function
Ghir_A01G016520.1upstream_seq	2000bp	A01	106608333-106610332	+	ORG	Gossypiumhirsutum	NAME	EXLA1	DESC	Expansin-likeA1			motif_sequence	1251	4	+	organism	short_function
Ghir_A01G016520.1upstream_seq	2000bp	A01	106608333-106610332	+	ORG	Gossypiumhirsutum	NAME	EXLA1	DESC	Expansin-likeA1			motif_sequence	1743	4	+	organism	short_function
Ghir_A01G016520.1upstream_seq	2000bp	A01	106608333-106610332	+	ORG	Gossypiumhirsutum	NAME	EXLA1	DESC	Expansin-likeA1			motif_sequence	1756	4	+	organism	short_function
Ghir_A01G016520.1upstream_seq	2000bp	A01	106608333-106610332	+	ORG	Gossypiumhirsutum	NAME	EXLA1	DESC	Expansin-likeA1			motif_sequence	1775	4	-	organism	short_function
Ghir_A01G016520.1upstream_seq	2000bp	A01	106608333-106610332	+	ORG	Gossypiumhirsutum	NAME	EXLA1	DESC	Expansin-likeA1			motif_sequence	1839	4	+	organism	short_function
Ghir_A01G016520.1upstream_seq	2000bp	A01	106608333-106610332	+	ORG	Gossypiumhirsutum	NAME	EXLA1	DESC	Expansin-likeA1			motif_sequence	1890	4	-	organism	short_function
Ghir_A01G016520.1upstream_seq	2000bp	A01	106608333-106610332	+	ORG	Gossypiumhirsutum	NAME	EXLA1	DESC	Expansin-likeA1			motif_sequence	1978	4	+	organism	short_function
Ghir_A01G016520.1upstream_seq	2000bp	A01	106608333-106610332	+	ORG	Gossypiumhirsutum	NAME	EXLA1	DESC	Expansin-likeA1		ABRE	GACACGTGGC	1526	9	+	Triticum aestivum	cis-acting element involved in the abscisic acid responsiveness
Ghir_A01G016520.1upstream_seq	2000bp	A01	106608333-106610332	+	ORG	Gossypiumhirsutum	NAME	EXLA1	DESC	Expansin-likeA1		ABRE	CACGTG	1528	6	-	Arabidopsis thaliana	cis-acting element involved in the abscisic acid responsiveness
Ghir_A01G016520.1upstream_seq	2000bp	A01	106608333-106610332	+	ORG	Gossypiumhirsutum	NAME	EXLA1	DESC	Expansin-likeA1		ABRE	ACGTG	1529	5	+	Arabidopsis thaliana	cis-acting element involved in the abscisic acid responsiveness
Ghir_A01G016520.1upstream_seq	2000bp	A01	106608333-106610332	+	ORG	Gossypiumhirsutum	NAME	EXLA1	DESC	Expansin-likeA1		W box	TTGACC	791	6	+	Arabidopsis thaliana
Ghir_A01G016520.1upstream_seq	2000bp	A01	106608333-106610332	+	ORG	Gossypiumhirsutum	NAME	EXLA1	DESC	Expansin-likeA1		GCN4_motif	TGAGTCA	612	7	+	Oryza sativa	cis-regulatory element involved in endosperm expression
Ghir_A01G016520.1upstream_seq	2000bp	A01	106608333-106610332	+	ORG	Gossypiumhirsutum	NAME	EXLA1	DESC	Expansin-likeA1		MYC	CATGTG	333	6	-	Arabidopsis thaliana
Ghir_A01G016520.1upstream_seq	2000bp	A01	106608333-106610332	+	ORG	Gossypiumhirsutum	NAME	EXLA1	DESC	Expansin-likeA1		MYC	CATTTG	1202	6	+	Arabidopsis thaliana
Ghir_A01G016520.1upstream_seq	2000bp	A01	106608333-106610332	+	ORG	Gossypiumhirsutum	NAME	EXLA1	DESC	Expansin-likeA1		MYC	CATTTG	1855	6	-	Arabidopsis thaliana
Ghir_A01G016520.1upstream_seq	2000bp	A01	106608333-106610332	+	ORG	Gossypiumhirsutum	NAME	EXLA1	DESC	Expansin-likeA1		O2-site	GATGA(C/T)(A/G)TG(A/G)	9	8	+	Zea mays	cis-acting regulatory element involved in zein metabolism regulation
Ghir_A01G016520.1upstream_seq	2000bp	A01	106608333-106610332	+	ORG	Gossypiumhirsutum	NAME	EXLA1	DESC	Expansin-likeA1		O2-site	GATGATGTGG	503	10	+	Zea mays	cis-acting regulatory element involved in zein metabolism regulation
Ghir_A01G016520.1upstream_seq	2000bp	A01	106608333-106610332	+	ORG	Gossypiumhirsutum	NAME	EXLA1	DESC	Expansin-likeA1		Sp1	GGGCGG	463	6	-	Oryza sativa	light responsive element
Ghir_A01G016520.1upstream_seq	2000bp	A01	106608333-106610332	+	ORG	Gossypiumhirsutum	NAME	EXLA1	DESC	Expansin-likeA1		MYB	CAACCA	1230	6	-	Arabidopsis thaliana
Ghir_A01G016520.1upstream_seq	2000bp	A01	106608333-106610332	+	ORG	Gossypiumhirsutum	NAME	EXLA1	DESC	Expansin-likeA1		G-Box	TCCACATGGCA	331	10	+	Triticum aestivum	cis-acting regulatory element involved in light responsiveness
Ghir_A01G016520.1upstream_seq	2000bp	A01	106608333-106610332	+	ORG	Gossypiumhirsutum	NAME	EXLA1	DESC	Expansin-likeA1		G-Box	CACGTG	1528	6	-	Pisum sativum	cis-acting regulatory element involved in light responsiveness
Ghir_A01G016520.1upstream_seq	2000bp	A01	106608333-106610332	+	ORG	Gossypiumhirsutum	NAME	EXLA1	DESC	Expansin-likeA1		F-box	CTATTCTCATT	1915	11	-	Lycopersicon esculentum
Ghir_A01G016520.1upstream_seq	2000bp	A01	106608333-106610332	+	ORG	Gossypiumhirsutum	NAME	EXLA1	DESC	Expansin-likeA1		LTR	CCGAAA	525	6	+	Hordeum vulgare	cis-acting element involved in low-temperature responsiveness
Ghir_A01G016520.1upstream_seq	2000bp	A01	106608333-106610332	+	ORG	Gossypiumhirsutum	NAME	EXLA1	DESC	Expansin-likeA1		LTR	CCGAAA	706	6	-	Hordeum vulgare	cis-acting element involved in low-temperature responsiveness
Ghir_A01G016520.1upstream_seq	2000bp	A01	106608333-106610332	+	ORG	Gossypiumhirsutum	NAME	EXLA1	DESC	Expansin-likeA1		LTR	CCGAAA	1769	6	-	Hordeum vulgare	cis-acting element involved in low-temperature responsiveness
Ghir_A03G000980.1upstream_seq	2000bp	A03	1450652-1452651	+	ORG	Gossypiumhirsutum	NAME	EXLB1	DESC	Expansin-likeB1		F-box	CTATTCTCATT	264	10	+	Lycopersicon esculentum
Ghir_A03G000980.1upstream_seq	2000bp	A03	1450652-1452651	+	ORG	Gossypiumhirsutum	NAME	EXLB1	DESC	Expansin-likeB1		LTR	CCGAAA	1942	6	+	Hordeum vulgare	cis-acting element involved in low-temperature responsiveness
Ghir_A03G000980.1upstream_seq	2000bp	A03	1450652-1452651	+	ORG	Gossypiumhirsutum	NAME	EXLB1	DESC	Expansin-likeB1		MYB	TAACCA	184	6	-	Arabidopsis thaliana
Ghir_A03G000980.1upstream_seq	2000bp	A03	1450652-1452651	+	ORG	Gossypiumhirsutum	NAME	EXLB1	DESC	Expansin-likeB1		MYB	CAACCA	294	6	+	Arabidopsis thaliana
Ghir_A03G000980.1upstream_seq	2000bp	A03	1450652-1452651	+	ORG	Gossypiumhirsutum	NAME	EXLB1	DESC	Expansin-likeB1		MYB	CAACCA	351	6	-	Arabidopsis thaliana
Ghir_A03G000980.1upstream_seq	2000bp	A03	1450652-1452651	+	ORG	Gossypiumhirsutum	NAME	EXLB1	DESC	Expansin-likeB1		MYB	CAACAG	543	6	-	Arabidopsis thaliana
Ghir_A03G000980.1upstream_seq	2000bp	A03	1450652-1452651	+	ORG	Gossypiumhirsutum	NAME	EXLB1	DESC	Expansin-likeB1		MYB	CAACCA	1592	6	-	Arabidopsis thaliana
Ghir_A03G000980.1upstream_seq	2000bp	A03	1450652-1452651	+	ORG	Gossypiumhirsutum	NAME	EXLB1	DESC	Expansin-likeB1		TATA	TATAAAAT	1189	8	-	Arabidopsis thaliana
Ghir_A03G000980.1upstream_seq	2000bp	A03	1450652-1452651	+	ORG	Gossypiumhirsutum	NAME	EXLB1	DESC	Expansin-likeB1		TATA	TATAAAAT	1216	8	-	Arabidopsis thaliana
Ghir_A03G000980.1upstream_seq	2000bp	A03	1450652-1452651	+	ORG	Gossypiumhirsutum	NAME	EXLB1	DESC	Expansin-likeB1		TATA	TATAAAAT	1306	8	-	Arabidopsis thaliana
Ghir_A03G000980.1upstream_seq	2000bp	A03	1450652-1452651	+	ORG	Gossypiumhirsutum	NAME	EXLB1	DESC	Expansin-likeB1		TATA	TATAAAAT	1436	8	-	Arabidopsis thaliana
Ghir_A03G000980.1upstream_seq	2000bp	A03	1450652-1452651	+	ORG	Gossypiumhirsutum	NAME	EXLB1	DESC	Expansin-likeB1		MYB recognition site	CCGTTG	814	6	+	Arabidopsis thaliana
Ghir_A03G000980.1upstream_seq	2000bp	A03	1450652-1452651	+	ORG	Gossypiumhirsutum	NAME	EXLB1	DESC	Expansin-likeB1		G-Box	CACGTT	53	6	-	Pisum sativum	cis-acting regulatory element involved in light responsiveness
Ghir_A03G000980.1upstream_seq	2000bp	A03	1450652-1452651	+	ORG	Gossypiumhirsutum	NAME	EXLB1	DESC	Expansin-likeB1		MYC	CATTTG	271	6	+	Arabidopsis thaliana
Ghir_A03G000980.1upstream_seq	2000bp	A03	1450652-1452651	+	ORG	Gossypiumhirsutum	NAME	EXLB1	DESC	Expansin-likeB1		MYC	CATTTG	493	6	+	Arabidopsis thaliana
Ghir_A03G000980.1upstream_seq	2000bp	A03	1450652-1452651	+	ORG	Gossypiumhirsutum	NAME	EXLB1	DESC	Expansin-likeB1		MYC	CATGTG	1574	6	+	Arabidopsis thaliana
Ghir_A03G000980.1upstream_seq	2000bp	A03	1450652-1452651	+	ORG	Gossypiumhirsutum	NAME	EXLB1	DESC	Expansin-likeB1		ACE	CTAACGTATT	439	9	+	Petroselinum crispum	cis-acting element involved in light responsiveness
Ghir_A03G000980.1upstream_seq	2000bp	A03	1450652-1452651	+	ORG	Gossypiumhirsutum	NAME	EXLB1	DESC	Expansin-likeB1			motif_sequence	264	4	+	organism	short_function
Ghir_A03G000980.1upstream_seq	2000bp	A03	1450652-1452651	+	ORG	Gossypiumhirsutum	NAME	EXLB1	DESC	Expansin-likeB1			motif_sequence	487	4	-	organism	short_function
Ghir_A03G000980.1upstream_seq	2000bp	A03	1450652-1452651	+	ORG	Gossypiumhirsutum	NAME	EXLB1	DESC	Expansin-likeB1			motif_sequence	537	4	+	organism	short_function
Ghir_A03G000980.1upstream_seq	2000bp	A03	1450652-1452651	+	ORG	Gossypiumhirsutum	NAME	EXLB1	DESC	Expansin-likeB1			motif_sequence	1582	4	+	organism	short_function
Ghir_A03G000980.1upstream_seq	2000bp	A03	1450652-1452651	+	ORG	Gossypiumhirsutum	NAME	EXLB1	DESC	Expansin-likeB1			motif_sequence	1801	4	+	organism	short_function
Ghir_A03G000980.1upstream_seq	2000bp	A03	1450652-1452651	+	ORG	Gossypiumhirsutum	NAME	EXLB1	DESC	Expansin-likeB1			motif_sequence	1856	4	-	organism	short_function
Ghir_A03G000980.1upstream_seq	2000bp	A03	1450652-1452651	+	ORG	Gossypiumhirsutum	NAME	EXLB1	DESC	Expansin-likeB1		ABRE	ACGTG	54	5	+	Arabidopsis thaliana	cis-acting element involved in the abscisic acid responsiveness
Ghir_A03G000980.1upstream_seq	2000bp	A03	1450652-1452651	+	ORG	Gossypiumhirsutum	NAME	EXLB1	DESC	Expansin-likeB1		ATCT-motif	AATCTAATCC	1627	9	-	Pisum sativum	part of a conserved DNA module involved in light responsiveness
Ghir_A03G000980.1upstream_seq	2000bp	A03	1450652-1452651	+	ORG	Gossypiumhirsutum	NAME	EXLB1	DESC	Expansin-likeB1		CAAT-box	CAAT	60	4	+	Nicotiana glutinosa
Ghir_A03G000980.1upstream_seq	2000bp	A03	1450652-1452651	+	ORG	Gossypiumhirsutum	NAME	EXLB1	DESC	Expansin-likeB1		CAAT-box	CCAAT	189	5	-	Arabidopsis thaliana	common cis-acting element in promoter and enhancer regions
Ghir_A03G000980.1upstream_seq	2000bp	A03	1450652-1452651	+	ORG	Gossypiumhirsutum	NAME	EXLB1	DESC	Expansin-likeB1		CAAT-box	CAAT	253	4	-	Nicotiana glutinosa
Ghir_A03G000980.1upstream_seq	2000bp	A03	1450652-1452651	+	ORG	Gossypiumhirsutum	NAME	EXLB1	DESC	Expansin-likeB1		CAAT-box	CAAAT	272	5	-	Pisum sativum	common cis-acting element in promoter and enhancer regions
Ghir_A03G000980.1upstream_seq	2000bp	A03	1450652-1452651	+	ORG	Gossypiumhirsutum	NAME	EXLB1	DESC	Expansin-likeB1		CAAT-box	CAAT	331	4	+	Nicotiana glutinosa
Ghir_A03G000980.1upstream_seq	2000bp	A03	1450652-1452651	+	ORG	Gossypiumhirsutum	NAME	EXLB1	DESC	Expansin-likeB1		CAAT-box	CAACCAACTCC	346	10	-	Arabidopsis thaliana	common cis-acting element in promoter and enhancer regions
Ghir_A03G000980.1upstream_seq	2000bp	A03	1450652-1452651	+	ORG	Gossypiumhirsutum	NAME	EXLB1	DESC	Expansin-likeB1		CAAT-box	CAAAT	373	5	-	Pisum sativum	common cis-acting element in promoter and enhancer regions
Ghir_A03G000980.1upstream_seq	2000bp	A03	1450652-1452651	+	ORG	Gossypiumhirsutum	NAME	EXLB1	DESC	Expansin-likeB1		CAAT-box	CAAAT	494	5	-	Pisum sativum	common cis-acting element in promoter and enhancer regions
Ghir_A03G000980.1upstream_seq	2000bp	A03	1450652-1452651	+	ORG	Gossypiumhirsutum	NAME	EXLB1	DESC	Expansin-likeB1		CAAT-box	CAAT	532	4	+	Nicotiana glutinosa
Ghir_A03G000980.1upstream_seq	2000bp	A03	1450652-1452651	+	ORG	Gossypiumhirsutum	NAME	EXLB1	DESC	Expansin-likeB1		CAAT-box	CAAAT	557	5	+	Pisum sativum	common cis-acting element in promoter and enhancer regions
Ghir_A03G000980.1upstream_seq	2000bp	A03	1450652-1452651	+	ORG	Gossypiumhirsutum	NAME	EXLB1	DESC	Expansin-likeB1		CAAT-box	CAAT	576	4	-	Nicotiana glutinosa
Ghir_A03G000980.1upstream_seq	2000bp	A03	1450652-1452651	+	ORG	Gossypiumhirsutum	NAME	EXLB1	DESC	Expansin-likeB1		CAAT-box	CAAAT	611	5	+	Pisum sativum	common cis-acting element in promoter and enhancer regions
Ghir_A03G000980.1upstream_seq	2000bp	A03	1450652-1452651	+	ORG	Gossypiumhirsutum	NAME	EXLB1	DESC	Expansin-likeB1		CAAT-box	CAAT	632	4	-	Nicotiana glutinosa
Ghir_A03G000980.1upstream_seq	2000bp	A03	1450652-1452651	+	ORG	Gossypiumhirsutum	NAME	EXLB1	DESC	Expansin-likeB1		CAAT-box	CAAT	728	4	-	Nicotiana glutinosa
Ghir_A03G000980.1upstream_seq	2000bp	A03	1450652-1452651	+	ORG	Gossypiumhirsutum	NAME	EXLB1	DESC	Expansin-likeB1		CAAT-box	CAAT	754	4	-	Nicotiana glutinosa
Ghir_A03G000980.1upstream_seq	2000bp	A03	1450652-1452651	+	ORG	Gossypiumhirsutum	NAME	EXLB1	DESC	Expansin-likeB1		CAAT-box	CAAT	766	4	+	Nicotiana glutinosa
Ghir_A03G000980.1upstream_seq	2000bp	A03	1450652-1452651	+	ORG	Gossypiumhirsutum	NAME	EXLB1	DESC	Expansin-likeB1		CAAT-box	CAAT	798	4	-	Nicotiana glutinosa
Ghir_A03G000980.1upstream_seq	2000bp	A03	1450652-1452651	+	ORG	Gossypiumhirsutum	NAME	EXLB1	DESC	Expansin-likeB1		CAAT-box	CAAT	971	4	+	Nicotiana glutinosa
Ghir_A03G000980.1upstream_seq	2000bp	A03	1450652-1452651	+	ORG	Gossypiumhirsutum	NAME	EXLB1	DESC	Expansin-likeB1		CAAT-box	CAAAT	1004	5	-	Pisum sativum	common cis-acting element in promoter and enhancer regions
Ghir_A03G000980.1upstream_seq	2000bp	A03	1450652-1452651	+	ORG	Gossypiumhirsutum	NAME	EXLB1	DESC	Expansin-likeB1		CAAT-box	CAAT	1087	4	-	Nicotiana glutinosa
Ghir_A03G000980.1upstream_seq	2000bp	A03	1450652-1452651	+	ORG	Gossypiumhirsutum	NAME	EXLB1	DESC	Expansin-likeB1		CAAT-box	CCAAT	1092	5	+	Arabidopsis thaliana	common cis-acting element in promoter and enhancer regions
Ghir_A03G000980.1upstream_seq	2000bp	A03	1450652-1452651	+	ORG	Gossypiumhirsutum	NAME	EXLB1	DESC	Expansin-likeB1		CAAT-box	CAAT	1093	4	+	Nicotiana glutinosa
Ghir_A03G000980.1upstream_seq	2000bp	A03	1450652-1452651	+	ORG	Gossypiumhirsutum	NAME	EXLB1	DESC	Expansin-likeB1		CAAT-box	CAAT	1102	4	-	Nicotiana glutinosa
Ghir_A03G000980.1upstream_seq	2000bp	A03	1450652-1452651	+	ORG	Gossypiumhirsutum	NAME	EXLB1	DESC	Expansin-likeB1		CAAT-box	CAAAT	1177	5	+	Pisum sativum	common cis-acting element in promoter and enhancer regions
Ghir_A03G000980.1upstream_seq	2000bp	A03	1450652-1452651	+	ORG	Gossypiumhirsutum	NAME	EXLB1	DESC	Expansin-likeB1		CAAT-box	CAAT	1180	4	-	Nicotiana glutinosa
Ghir_A03G000980.1upstream_seq	2000bp	A03	1450652-1452651	+	ORG	Gossypiumhirsutum	NAME	EXLB1	DESC	Expansin-likeB1		CAAT-box	CCAAT	1226	5	-	Arabidopsis thaliana	common cis-acting element in promoter and enhancer regions
Ghir_A03G000980.1upstream_seq	2000bp	A03	1450652-1452651	+	ORG	Gossypiumhirsutum	NAME	EXLB1	DESC	Expansin-likeB1		CAAT-box	CAAAT	1265	5	-	Pisum sativum	common cis-acting element in promoter and enhancer regions
Ghir_A03G000980.1upstream_seq	2000bp	A03	1450652-1452651	+	ORG	Gossypiumhirsutum	NAME	EXLB1	DESC	Expansin-likeB1		CAAT-box	CAAT	1383	4	-	Nicotiana glutinosa
Ghir_A03G000980.1upstream_seq	2000bp	A03	1450652-1452651	+	ORG	Gossypiumhirsutum	NAME	EXLB1	DESC	Expansin-likeB1		CAAT-box	CAAAT	1401	5	-	Pisum sativum	common cis-acting element in promoter and enhancer regions
Ghir_A03G000980.1upstream_seq	2000bp	A03	1450652-1452651	+	ORG	Gossypiumhirsutum	NAME	EXLB1	DESC	Expansin-likeB1		CAAT-box	CAAT	1456	4	-	Nicotiana glutinosa
Ghir_A03G000980.1upstream_seq	2000bp	A03	1450652-1452651	+	ORG	Gossypiumhirsutum	NAME	EXLB1	DESC	Expansin-likeB1		CAAT-box	CAAAT	1512	5	-	Pisum sativum	common cis-acting element in promoter and enhancer regions
Ghir_A03G000980.1upstream_seq	2000bp	A03	1450652-1452651	+	ORG	Gossypiumhirsutum	NAME	EXLB1	DESC	Expansin-likeB1		CAAT-box	CAAT	1552	4	-	Nicotiana glutinosa
Ghir_A03G000980.1upstream_seq	2000bp	A03	1450652-1452651	+	ORG	Gossypiumhirsutum	NAME	EXLB1	DESC	Expansin-likeB1		CAAT-box	CCAAT	1590	5	-	Arabidopsis thaliana	common cis-acting element in promoter and enhancer regions
Ghir_A03G000980.1upstream_seq	2000bp	A03	1450652-1452651	+	ORG	Gossypiumhirsutum	NAME	EXLB1	DESC	Expansin-likeB1		CAAT-box	CCAAT	1603	5	+	Arabidopsis thaliana	common cis-acting element in promoter and enhancer regions
Ghir_A03G000980.1upstream_seq	2000bp	A03	1450652-1452651	+	ORG	Gossypiumhirsutum	NAME	EXLB1	DESC	Expansin-likeB1		CAAT-box	CAAT	1604	4	+	Nicotiana glutinosa
Ghir_A03G000980.1upstream_seq	2000bp	A03	1450652-1452651	+	ORG	Gossypiumhirsutum	NAME	EXLB1	DESC	Expansin-likeB1		CAAT-box	CAAT	1797	4	-	Nicotiana glutinosa
Ghir_A03G000980.1upstream_seq	2000bp	A03	1450652-1452651	+	ORG	Gossypiumhirsutum	NAME	EXLB1	DESC	Expansin-likeB1		CAAT-box	CAAAT	1871	5	-	Pisum sativum	common cis-acting element in promoter and enhancer regions
Ghir_A03G000980.1upstream_seq	2000bp	A03	1450652-1452651	+	ORG	Gossypiumhirsutum	NAME	EXLB1	DESC	Expansin-likeB1		CAAT-box	CAAAT	1930	5	+	Pisum sativum	common cis-acting element in promoter and enhancer regions
Ghir_A03G000980.1upstream_seq	2000bp	A03	1450652-1452651	+	ORG	Gossypiumhirsutum	NAME	EXLB1	DESC	Expansin-likeB1		CAAT-box	CAAT	1976	4	-	Nicotiana glutinosa
Ghir_A03G000980.1upstream_seq	2000bp	A03	1450652-1452651	+	ORG	Gossypiumhirsutum	NAME	EXLB1	DESC	Expansin-likeB1		W box	TTGACC	546	6	+	Arabidopsis thaliana
Ghir_A03G000980.1upstream_seq	2000bp	A03	1450652-1452651	+	ORG	Gossypiumhirsutum	NAME	EXLB1	DESC	Expansin-likeB1		W box	TTGACC	817	6	+	Arabidopsis thaliana
Ghir_A03G000980.1upstream_seq	2000bp	A03	1450652-1452651	+	ORG	Gossypiumhirsutum	NAME	EXLB1	DESC	Expansin-likeB1		W box	TTGACC	852	6	-	Arabidopsis thaliana
Ghir_A03G000980.1upstream_seq	2000bp	A03	1450652-1452651	+	ORG	Gossypiumhirsutum	NAME	EXLB1	DESC	Expansin-likeB1		W box	TTGACC	1088	6	+	Arabidopsis thaliana
Ghir_A03G000980.1upstream_seq	2000bp	A03	1450652-1452651	+	ORG	Gossypiumhirsutum	NAME	EXLB1	DESC	Expansin-likeB1		W box	TTGACC	1123	6	+	Arabidopsis thaliana
Ghir_A03G000980.1upstream_seq	2000bp	A03	1450652-1452651	+	ORG	Gossypiumhirsutum	NAME	EXLB1	DESC	Expansin-likeB1		TC-rich repeats	ATTCTCTAAC	1955	9	+	Nicotiana tabacum	cis-acting element involved in defense and stress responsiveness
Ghir_A03G000980.1upstream_seq	2000bp	A03	1450652-1452651	+	ORG	Gossypiumhirsutum	NAME	EXLB1	DESC	Expansin-likeB1		AT~TATA-box	TATATAAA	1191	8	-	Arabidopsis thaliana
Ghir_A03G000980.1upstream_seq	2000bp	A03	1450652-1452651	+	ORG	Gossypiumhirsutum	NAME	EXLB1	DESC	Expansin-likeB1		AT~TATA-box	TATATA	1193	6	-	Arabidopsis thaliana
Ghir_A03G000980.1upstream_seq	2000bp	A03	1450652-1452651	+	ORG	Gossypiumhirsutum	NAME	EXLB1	DESC	Expansin-likeB1		AT~TATA-box	TATATA	1203	6	-	Arabidopsis thaliana
Ghir_A03G000980.1upstream_seq	2000bp	A03	1450652-1452651	+	ORG	Gossypiumhirsutum	NAME	EXLB1	DESC	Expansin-likeB1		AT~TATA-box	TATATAAA	1218	8	-	Arabidopsis thaliana
Ghir_A03G000980.1upstream_seq	2000bp	A03	1450652-1452651	+	ORG	Gossypiumhirsutum	NAME	EXLB1	DESC	Expansin-likeB1		AT~TATA-box	TATATA	1220	6	-	Arabidopsis thaliana
Ghir_A03G000980.1upstream_seq	2000bp	A03	1450652-1452651	+	ORG	Gossypiumhirsutum	NAME	EXLB1	DESC	Expansin-likeB1		AT~TATA-box	TATATAAA	1272	8	-	Arabidopsis thaliana
Ghir_A03G000980.1upstream_seq	2000bp	A03	1450652-1452651	+	ORG	Gossypiumhirsutum	NAME	EXLB1	DESC	Expansin-likeB1		AT~TATA-box	TATATA	1274	6	-	Arabidopsis thaliana
Ghir_A03G000980.1upstream_seq	2000bp	A03	1450652-1452651	+	ORG	Gossypiumhirsutum	NAME	EXLB1	DESC	Expansin-likeB1		AT~TATA-box	TATATA	1276	6	-	Arabidopsis thaliana
Ghir_A03G000980.1upstream_seq	2000bp	A03	1450652-1452651	+	ORG	Gossypiumhirsutum	NAME	EXLB1	DESC	Expansin-likeB1		AT~TATA-box	TATATA	1283	6	-	Arabidopsis thaliana
Ghir_A03G000980.1upstream_seq	2000bp	A03	1450652-1452651	+	ORG	Gossypiumhirsutum	NAME	EXLB1	DESC	Expansin-likeB1		AT~TATA-box	TATATA	1323	6	-	Arabidopsis thaliana
Ghir_A03G000980.1upstream_seq	2000bp	A03	1450652-1452651	+	ORG	Gossypiumhirsutum	NAME	EXLB1	DESC	Expansin-likeB1		AT~TATA-box	TATATA	1335	6	-	Arabidopsis thaliana
Ghir_A03G000980.1upstream_seq	2000bp	A03	1450652-1452651	+	ORG	Gossypiumhirsutum	NAME	EXLB1	DESC	Expansin-likeB1		AT~TATA-box	TATATAAA	1438	8	-	Arabidopsis thaliana
Ghir_A03G000980.1upstream_seq	2000bp	A03	1450652-1452651	+	ORG	Gossypiumhirsutum	NAME	EXLB1	DESC	Expansin-likeB1		AT~TATA-box	TATATA	1440	6	-	Arabidopsis thaliana
Ghir_A03G000980.1upstream_seq	2000bp	A03	1450652-1452651	+	ORG	Gossypiumhirsutum	NAME	EXLB1	DESC	Expansin-likeB1		AT~TATA-box	TATATAAA	1447	8	-	Arabidopsis thaliana
Ghir_A03G000980.1upstream_seq	2000bp	A03	1450652-1452651	+	ORG	Gossypiumhirsutum	NAME	EXLB1	DESC	Expansin-likeB1		AT~TATA-box	TATATA	1449	6	-	Arabidopsis thaliana
Ghir_A03G000980.1upstream_seq	2000bp	A03	1450652-1452651	+	ORG	Gossypiumhirsutum	NAME	EXLB1	DESC	Expansin-likeB1		AT~TATA-box	TATATAAA	1480	8	-	Arabidopsis thaliana
Ghir_A03G000980.1upstream_seq	2000bp	A03	1450652-1452651	+	ORG	Gossypiumhirsutum	NAME	EXLB1	DESC	Expansin-likeB1		AT~TATA-box	TATATA	1482	6	-	Arabidopsis thaliana
Ghir_A03G000980.1upstream_seq	2000bp	A03	1450652-1452651	+	ORG	Gossypiumhirsutum	NAME	EXLB1	DESC	Expansin-likeB1		AT~TATA-box	TATATA	1499	6	-	Arabidopsis thaliana
Ghir_A03G000980.1upstream_seq	2000bp	A03	1450652-1452651	+	ORG	Gossypiumhirsutum	NAME	EXLB1	DESC	Expansin-likeB1		AT~TATA-box	TATATA	1501	6	-	Arabidopsis thaliana
Ghir_A03G000980.1upstream_seq	2000bp	A03	1450652-1452651	+	ORG	Gossypiumhirsutum	NAME	EXLB1	DESC	Expansin-likeB1		AT~TATA-box	TATATA	1917	6	-	Arabidopsis thaliana
Ghir_A03G000980.1upstream_seq	2000bp	A03	1450652-1452651	+	ORG	Gossypiumhirsutum	NAME	EXLB1	DESC	Expansin-likeB1		Unnamed__4	CTCC	849	4	-	Petroselinum hortense
Ghir_A03G000980.1upstream_seq	2000bp	A03	1450652-1452651	+	ORG	Gossypiumhirsutum	NAME	EXLB1	DESC	Expansin-likeB1		Unnamed__4	CTCC	1619	4	-	Petroselinum hortense
Ghir_A03G000980.1upstream_seq	2000bp	A03	1450652-1452651	+	ORG	Gossypiumhirsutum	NAME	EXLB1	DESC	Expansin-likeB1		Unnamed__4	CTCC	1685	4	-	Petroselinum hortense
Ghir_A03G000980.1upstream_seq	2000bp	A03	1450652-1452651	+	ORG	Gossypiumhirsutum	NAME	EXLB1	DESC	Expansin-likeB1		Unnamed__4	CTCC	1717	4	+	Petroselinum hortense
Ghir_A03G000980.1upstream_seq	2000bp	A03	1450652-1452651	+	ORG	Gossypiumhirsutum	NAME	EXLB1	DESC	Expansin-likeB1		Unnamed__1	CGTGG	203	5	+	Zea mays
Ghir_A03G000980.1upstream_seq	2000bp	A03	1450652-1452651	+	ORG	Gossypiumhirsutum	NAME	EXLB1	DESC	Expansin-likeB1		Unnamed__1	GAATTTAATTAA	1361	11	+	Glycine max	60K protein binding site
Ghir_A03G000980.1upstream_seq	2000bp	A03	1450652-1452651	+	ORG	Gossypiumhirsutum	NAME	EXLB1	DESC	Expansin-likeB1		Myb-binding site	CAACAG	543	6	-	Nicotiana tabacum
Ghir_A03G000980.1upstream_seq	2000bp	A03	1450652-1452651	+	ORG	Gossypiumhirsutum	NAME	EXLB1	DESC	Expansin-likeB1		STRE	AGGGG	689	5	+	Arabidopsis thaliana
Ghir_A03G000980.1upstream_seq	2000bp	A03	1450652-1452651	+	ORG	Gossypiumhirsutum	NAME	EXLB1	DESC	Expansin-likeB1		STRE	AGGGG	742	5	+	Arabidopsis thaliana
Ghir_A03G000980.1upstream_seq	2000bp	A03	1450652-1452651	+	ORG	Gossypiumhirsutum	NAME	EXLB1	DESC	Expansin-likeB1		STRE	AGGGG	784	5	-	Arabidopsis thaliana
Ghir_A03G000980.1upstream_seq	2000bp	A03	1450652-1452651	+	ORG	Gossypiumhirsutum	NAME	EXLB1	DESC	Expansin-likeB1		STRE	AGGGG	1042	5	-	Arabidopsis thaliana
Ghir_A03G000980.1upstream_seq	2000bp	A03	1450652-1452651	+	ORG	Gossypiumhirsutum	NAME	EXLB1	DESC	Expansin-likeB1		TGACG-motif	TGACG	1104	5	+	Hordeum vulgare	cis-acting regulatory element involved in the MeJA-responsiveness
Ghir_A03G000980.1upstream_seq	2000bp	A03	1450652-1452651	+	ORG	Gossypiumhirsutum	NAME	EXLB1	DESC	Expansin-likeB1		ERE	ATTTTAAA	998	8	-	Nicotiana glutinos
Ghir_A03G000980.1upstream_seq	2000bp	A03	1450652-1452651	+	ORG	Gossypiumhirsutum	NAME	EXLB1	DESC	Expansin-likeB1		ERE	ATTTTAAA	1141	8	+	Nicotiana glutinos
Ghir_A03G000980.1upstream_seq	2000bp	A03	1450652-1452651	+	ORG	Gossypiumhirsutum	NAME	EXLB1	DESC	Expansin-likeB1		ERE	ATTTTAAA	1143	8	-	Nicotiana glutinos
Ghir_A03G000980.1upstream_seq	2000bp	A03	1450652-1452651	+	ORG	Gossypiumhirsutum	NAME	EXLB1	DESC	Expansin-likeB1		ERE	ATTTCATA	1702	8	+	Nicotiana glutinos
Ghir_A03G000980.1upstream_seq	2000bp	A03	1450652-1452651	+	ORG	Gossypiumhirsutum	NAME	EXLB1	DESC	Expansin-likeB1		CCAAT-box	CAACGG	814	6	-	Hordeum vulgare	MYBHv1 binding site
Ghir_A03G000980.1upstream_seq	2000bp	A03	1450652-1452651	+	ORG	Gossypiumhirsutum	NAME	EXLB1	DESC	Expansin-likeB1		as-1	TGACG	1104	5	+	Arabidopsis thaliana
Ghir_A03G000980.1upstream_seq	2000bp	A03	1450652-1452651	+	ORG	Gossypiumhirsutum	NAME	EXLB1	DESC	Expansin-likeB1		ARE	AAACCA	191	6	-	Zea mays	cis-acting regulatory element essential for the anaerobic induction
Ghir_A03G000980.1upstream_seq	2000bp	A03	1450652-1452651	+	ORG	Gossypiumhirsutum	NAME	EXLB1	DESC	Expansin-likeB1		ARE	AAACCA	1596	6	-	Zea mays	cis-acting regulatory element essential for the anaerobic induction
Ghir_A03G000980.1upstream_seq	2000bp	A03	1450652-1452651	+	ORG	Gossypiumhirsutum	NAME	EXLB1	DESC	Expansin-likeB1		TATA-box	TATA	31	4	+	Arabidopsis thaliana	core promoter element around -30 of transcription start
Ghir_A03G000980.1upstream_seq	2000bp	A03	1450652-1452651	+	ORG	Gossypiumhirsutum	NAME	EXLB1	DESC	Expansin-likeB1		TATA-box	TATA	77	4	+	Arabidopsis thaliana	core promoter element around -30 of transcription start
Ghir_A03G000980.1upstream_seq	2000bp	A03	1450652-1452651	+	ORG	Gossypiumhirsutum	NAME	EXLB1	DESC	Expansin-likeB1		TATA-box	ATATAA	102	6	+	Brassica oleracea	core promoter element around -30 of transcription start
Ghir_A03G000980.1upstream_seq	2000bp	A03	1450652-1452651	+	ORG	Gossypiumhirsutum	NAME	EXLB1	DESC	Expansin-likeB1		TATA-box	TATA	103	4	+	Arabidopsis thaliana	core promoter element around -30 of transcription start
Ghir_A03G000980.1upstream_seq	2000bp	A03	1450652-1452651	+	ORG	Gossypiumhirsutum	NAME	EXLB1	DESC	Expansin-likeB1		TATA-box	TATA	324	4	+	Arabidopsis thaliana	core promoter element around -30 of transcription start
Ghir_A03G000980.1upstream_seq	2000bp	A03	1450652-1452651	+	ORG	Gossypiumhirsutum	NAME	EXLB1	DESC	Expansin-likeB1		TATA-box	TATTTAAA	379	8	+	Arabidopsis thaliana	core promoter element around -30 of transcription start
Ghir_A03G000980.1upstream_seq	2000bp	A03	1450652-1452651	+	ORG	Gossypiumhirsutum	NAME	EXLB1	DESC	Expansin-likeB1		TATA-box	TATAAA	454	6	-	Helianthus annuus	core promoter element around -30 of transcription start
Ghir_A03G000980.1upstream_seq	2000bp	A03	1450652-1452651	+	ORG	Gossypiumhirsutum	NAME	EXLB1	DESC	Expansin-likeB1		TATA-box	TATAA	455	5	-	Arabidopsis thaliana	core promoter element around -30 of transcription start
Ghir_A03G000980.1upstream_seq	2000bp	A03	1450652-1452651	+	ORG	Gossypiumhirsutum	NAME	EXLB1	DESC	Expansin-likeB1		TATA-box	TATA	456	4	+	Arabidopsis thaliana	core promoter element around -30 of transcription start
Ghir_A03G000980.1upstream_seq	2000bp	A03	1450652-1452651	+	ORG	Gossypiumhirsutum	NAME	EXLB1	DESC	Expansin-likeB1		TATA-box	ATTATA	592	6	+	Brassica napus	core promoter element around -30 of transcription start
Ghir_A03G000980.1upstream_seq	2000bp	A03	1450652-1452651	+	ORG	Gossypiumhirsutum	NAME	EXLB1	DESC	Expansin-likeB1		TATA-box	TATAA	593	5	-	Arabidopsis thaliana	core promoter element around -30 of transcription start
Ghir_A03G000980.1upstream_seq	2000bp	A03	1450652-1452651	+	ORG	Gossypiumhirsutum	NAME	EXLB1	DESC	Expansin-likeB1		TATA-box	TATA	594	4	+	Arabidopsis thaliana	core promoter element around -30 of transcription start
Ghir_A03G000980.1upstream_seq	2000bp	A03	1450652-1452651	+	ORG	Gossypiumhirsutum	NAME	EXLB1	DESC	Expansin-likeB1		TATA-box	ccTATAAAaa	600	9	-	Arabidopsis thaliana	core promoter element around -30 of transcription start
Ghir_A03G000980.1upstream_seq	2000bp	A03	1450652-1452651	+	ORG	Gossypiumhirsutum	NAME	EXLB1	DESC	Expansin-likeB1		TATA-box	TATAAAA	601	7	-	Pisum sativum	core promoter element around -30 of transcription start
Ghir_A03G000980.1upstream_seq	2000bp	A03	1450652-1452651	+	ORG	Gossypiumhirsutum	NAME	EXLB1	DESC	Expansin-likeB1		TATA-box	TATAAA	602	6	-	Helianthus annuus	core promoter element around -30 of transcription start
Ghir_A03G000980.1upstream_seq	2000bp	A03	1450652-1452651	+	ORG	Gossypiumhirsutum	NAME	EXLB1	DESC	Expansin-likeB1		TATA-box	TATAA	603	5	-	Arabidopsis thaliana	core promoter element around -30 of transcription start
Ghir_A03G000980.1upstream_seq	2000bp	A03	1450652-1452651	+	ORG	Gossypiumhirsutum	NAME	EXLB1	DESC	Expansin-likeB1		TATA-box	TATA	604	4	+	Arabidopsis thaliana	core promoter element around -30 of transcription start
Ghir_A03G000980.1upstream_seq	2000bp	A03	1450652-1452651	+	ORG	Gossypiumhirsutum	NAME	EXLB1	DESC	Expansin-likeB1		TATA-box	ATATAT	628	6	+	Brassica napus	core promoter element around -30 of transcription start
Ghir_A03G000980.1upstream_seq	2000bp	A03	1450652-1452651	+	ORG	Gossypiumhirsutum	NAME	EXLB1	DESC	Expansin-likeB1		TATA-box	TATA	629	4	+	Arabidopsis thaliana	core promoter element around -30 of transcription start
Ghir_A03G000980.1upstream_seq	2000bp	A03	1450652-1452651	+	ORG	Gossypiumhirsutum	NAME	EXLB1	DESC	Expansin-likeB1		TATA-box	ccTATAAAaa	682	9	-	Arabidopsis thaliana	core promoter element around -30 of transcription start
Ghir_A03G000980.1upstream_seq	2000bp	A03	1450652-1452651	+	ORG	Gossypiumhirsutum	NAME	EXLB1	DESC	Expansin-likeB1		TATA-box	TATAAAT	721	7	-	Brassica juncea	core promoter element around -30 of transcription start
Ghir_A03G000980.1upstream_seq	2000bp	A03	1450652-1452651	+	ORG	Gossypiumhirsutum	NAME	EXLB1	DESC	Expansin-likeB1		TATA-box	TATAAA	722	6	-	Helianthus annuus	core promoter element around -30 of transcription start
Ghir_A03G000980.1upstream_seq	2000bp	A03	1450652-1452651	+	ORG	Gossypiumhirsutum	NAME	EXLB1	DESC	Expansin-likeB1		TATA-box	TATAA	723	5	-	Arabidopsis thaliana	core promoter element around -30 of transcription start
Ghir_A03G000980.1upstream_seq	2000bp	A03	1450652-1452651	+	ORG	Gossypiumhirsutum	NAME	EXLB1	DESC	Expansin-likeB1		TATA-box	TATA	724	4	+	Arabidopsis thaliana	core promoter element around -30 of transcription start
Ghir_A03G000980.1upstream_seq	2000bp	A03	1450652-1452651	+	ORG	Gossypiumhirsutum	NAME	EXLB1	DESC	Expansin-likeB1		TATA-box	ATTATA	736	6	+	Brassica napus	core promoter element around -30 of transcription start
Ghir_A03G000980.1upstream_seq	2000bp	A03	1450652-1452651	+	ORG	Gossypiumhirsutum	NAME	EXLB1	DESC	Expansin-likeB1		TATA-box	TATAA	737	5	-	Arabidopsis thaliana	core promoter element around -30 of transcription start
Ghir_A03G000980.1upstream_seq	2000bp	A03	1450652-1452651	+	ORG	Gossypiumhirsutum	NAME	EXLB1	DESC	Expansin-likeB1		TATA-box	TATA	738	4	+	Arabidopsis thaliana	core promoter element around -30 of transcription start
Ghir_A03G000980.1upstream_seq	2000bp	A03	1450652-1452651	+	ORG	Gossypiumhirsutum	NAME	EXLB1	DESC	Expansin-likeB1		TATA-box	TATA	750	4	+	Arabidopsis thaliana	core promoter element around -30 of transcription start
Ghir_A03G000980.1upstream_seq	2000bp	A03	1450652-1452651	+	ORG	Gossypiumhirsutum	NAME	EXLB1	DESC	Expansin-likeB1		TATA-box	ccTATAAAaa	841	9	-	Arabidopsis thaliana	core promoter element around -30 of transcription start
Ghir_A03G000980.1upstream_seq	2000bp	A03	1450652-1452651	+	ORG	Gossypiumhirsutum	NAME	EXLB1	DESC	Expansin-likeB1		TATA-box	ATTATA	864	6	+	Brassica napus	core promoter element around -30 of transcription start
Ghir_A03G000980.1upstream_seq	2000bp	A03	1450652-1452651	+	ORG	Gossypiumhirsutum	NAME	EXLB1	DESC	Expansin-likeB1		TATA-box	TATAA	865	5	-	Arabidopsis thaliana	core promoter element around -30 of transcription start
Ghir_A03G000980.1upstream_seq	2000bp	A03	1450652-1452651	+	ORG	Gossypiumhirsutum	NAME	EXLB1	DESC	Expansin-likeB1		TATA-box	TATA	866	4	+	Arabidopsis thaliana	core promoter element around -30 of transcription start
Ghir_A03G000980.1upstream_seq	2000bp	A03	1450652-1452651	+	ORG	Gossypiumhirsutum	NAME	EXLB1	DESC	Expansin-likeB1		TATA-box	TATAAGAA	946	8	-	Zea mays	core promoter element around -30 of transcription start
Ghir_A03G000980.1upstream_seq	2000bp	A03	1450652-1452651	+	ORG	Gossypiumhirsutum	NAME	EXLB1	DESC	Expansin-likeB1		TATA-box	TATAA	949	5	-	Arabidopsis thaliana	core promoter element around -30 of transcription start
Ghir_A03G000980.1upstream_seq	2000bp	A03	1450652-1452651	+	ORG	Gossypiumhirsutum	NAME	EXLB1	DESC	Expansin-likeB1		TATA-box	TATA	950	4	+	Arabidopsis thaliana	core promoter element around -30 of transcription start
Ghir_A03G000980.1upstream_seq	2000bp	A03	1450652-1452651	+	ORG	Gossypiumhirsutum	NAME	EXLB1	DESC	Expansin-likeB1		TATA-box	TATAAAT	957	7	-	Brassica juncea	core promoter element around -30 of transcription start
Ghir_A03G000980.1upstream_seq	2000bp	A03	1450652-1452651	+	ORG	Gossypiumhirsutum	NAME	EXLB1	DESC	Expansin-likeB1		TATA-box	TATAAA	958	6	-	Helianthus annuus	core promoter element around -30 of transcription start
Ghir_A03G000980.1upstream_seq	2000bp	A03	1450652-1452651	+	ORG	Gossypiumhirsutum	NAME	EXLB1	DESC	Expansin-likeB1		TATA-box	TATAA	959	5	-	Arabidopsis thaliana	core promoter element around -30 of transcription start
Ghir_A03G000980.1upstream_seq	2000bp	A03	1450652-1452651	+	ORG	Gossypiumhirsutum	NAME	EXLB1	DESC	Expansin-likeB1		TATA-box	TATA	960	4	+	Arabidopsis thaliana	core promoter element around -30 of transcription start
Ghir_A03G000980.1upstream_seq	2000bp	A03	1450652-1452651	+	ORG	Gossypiumhirsutum	NAME	EXLB1	DESC	Expansin-likeB1		TATA-box	ATTATA	973	6	+	Brassica napus	core promoter element around -30 of transcription start
Ghir_A03G000980.1upstream_seq	2000bp	A03	1450652-1452651	+	ORG	Gossypiumhirsutum	NAME	EXLB1	DESC	Expansin-likeB1		TATA-box	TATAA	974	5	-	Arabidopsis thaliana	core promoter element around -30 of transcription start
Ghir_A03G000980.1upstream_seq	2000bp	A03	1450652-1452651	+	ORG	Gossypiumhirsutum	NAME	EXLB1	DESC	Expansin-likeB1		TATA-box	TATA	975	4	+	Arabidopsis thaliana	core promoter element around -30 of transcription start
Ghir_A03G000980.1upstream_seq	2000bp	A03	1450652-1452651	+	ORG	Gossypiumhirsutum	NAME	EXLB1	DESC	Expansin-likeB1		TATA-box	ATTATA	982	6	+	Brassica napus	core promoter element around -30 of transcription start
Ghir_A03G000980.1upstream_seq	2000bp	A03	1450652-1452651	+	ORG	Gossypiumhirsutum	NAME	EXLB1	DESC	Expansin-likeB1		TATA-box	TATAA	983	5	-	Arabidopsis thaliana	core promoter element around -30 of transcription start
Ghir_A03G000980.1upstream_seq	2000bp	A03	1450652-1452651	+	ORG	Gossypiumhirsutum	NAME	EXLB1	DESC	Expansin-likeB1		TATA-box	TATA	984	4	+	Arabidopsis thaliana	core promoter element around -30 of transcription start
Ghir_A03G000980.1upstream_seq	2000bp	A03	1450652-1452651	+	ORG	Gossypiumhirsutum	NAME	EXLB1	DESC	Expansin-likeB1		TATA-box	TATA	1136	4	-	Arabidopsis thaliana	core promoter element around -30 of transcription start
Ghir_A03G000980.1upstream_seq	2000bp	A03	1450652-1452651	+	ORG	Gossypiumhirsutum	NAME	EXLB1	DESC	Expansin-likeB1		TATA-box	TATAA	1185	5	-	Arabidopsis thaliana	core promoter element around -30 of transcription start
Ghir_A03G000980.1upstream_seq	2000bp	A03	1450652-1452651	+	ORG	Gossypiumhirsutum	NAME	EXLB1	DESC	Expansin-likeB1		TATA-box	TATA	1186	4	-	Arabidopsis thaliana	core promoter element around -30 of transcription start
Ghir_A03G000980.1upstream_seq	2000bp	A03	1450652-1452651	+	ORG	Gossypiumhirsutum	NAME	EXLB1	DESC	Expansin-likeB1		TATA-box	TATAAAA	1190	7	-	Pisum sativum	core promoter element around -30 of transcription start
Ghir_A03G000980.1upstream_seq	2000bp	A03	1450652-1452651	+	ORG	Gossypiumhirsutum	NAME	EXLB1	DESC	Expansin-likeB1		TATA-box	TATAAA	1191	6	-	Helianthus annuus	core promoter element around -30 of transcription start
Ghir_A03G000980.1upstream_seq	2000bp	A03	1450652-1452651	+	ORG	Gossypiumhirsutum	NAME	EXLB1	DESC	Expansin-likeB1		TATA-box	TATATAA	1192	7	-	Arabidopsis thaliana	core promoter element around -30 of transcription start
Ghir_A03G000980.1upstream_seq	2000bp	A03	1450652-1452651	+	ORG	Gossypiumhirsutum	NAME	EXLB1	DESC	Expansin-likeB1		TATA-box	TATATA	1193	6	-	Arabidopsis thaliana	core promoter element around -30 of transcription start
Ghir_A03G000980.1upstream_seq	2000bp	A03	1450652-1452651	+	ORG	Gossypiumhirsutum	NAME	EXLB1	DESC	Expansin-likeB1		TATA-box	ATATAA	1194	6	+	Brassica oleracea	core promoter element around -30 of transcription start
Ghir_A03G000980.1upstream_seq	2000bp	A03	1450652-1452651	+	ORG	Gossypiumhirsutum	NAME	EXLB1	DESC	Expansin-likeB1		TATA-box	TATA	1195	4	-	Arabidopsis thaliana	core promoter element around -30 of transcription start
Ghir_A03G000980.1upstream_seq	2000bp	A03	1450652-1452651	+	ORG	Gossypiumhirsutum	NAME	EXLB1	DESC	Expansin-likeB1		TATA-box	TATATAA	1202	7	-	Arabidopsis thaliana	core promoter element around -30 of transcription start
Ghir_A03G000980.1upstream_seq	2000bp	A03	1450652-1452651	+	ORG	Gossypiumhirsutum	NAME	EXLB1	DESC	Expansin-likeB1		TATA-box	TATATA	1203	6	-	Arabidopsis thaliana	core promoter element around -30 of transcription start
Ghir_A03G000980.1upstream_seq	2000bp	A03	1450652-1452651	+	ORG	Gossypiumhirsutum	NAME	EXLB1	DESC	Expansin-likeB1		TATA-box	ATATAT	1204	6	-	Brassica napus	core promoter element around -30 of transcription start
Ghir_A03G000980.1upstream_seq	2000bp	A03	1450652-1452651	+	ORG	Gossypiumhirsutum	NAME	EXLB1	DESC	Expansin-likeB1		TATA-box	TATA	1205	4	-	Arabidopsis thaliana	core promoter element around -30 of transcription start
Ghir_A03G000980.1upstream_seq	2000bp	A03	1450652-1452651	+	ORG	Gossypiumhirsutum	NAME	EXLB1	DESC	Expansin-likeB1		TATA-box	TATAAAA	1217	7	-	Pisum sativum	core promoter element around -30 of transcription start
Ghir_A03G000980.1upstream_seq	2000bp	A03	1450652-1452651	+	ORG	Gossypiumhirsutum	NAME	EXLB1	DESC	Expansin-likeB1		TATA-box	TATAAA	1218	6	-	Helianthus annuus	core promoter element around -30 of transcription start
Ghir_A03G000980.1upstream_seq	2000bp	A03	1450652-1452651	+	ORG	Gossypiumhirsutum	NAME	EXLB1	DESC	Expansin-likeB1		TATA-box	TATATAA	1219	7	-	Arabidopsis thaliana	core promoter element around -30 of transcription start
Ghir_A03G000980.1upstream_seq	2000bp	A03	1450652-1452651	+	ORG	Gossypiumhirsutum	NAME	EXLB1	DESC	Expansin-likeB1		TATA-box	TATATA	1220	6	-	Arabidopsis thaliana	core promoter element around -30 of transcription start
Ghir_A03G000980.1upstream_seq	2000bp	A03	1450652-1452651	+	ORG	Gossypiumhirsutum	NAME	EXLB1	DESC	Expansin-likeB1		TATA-box	ATATAA	1221	6	+	Brassica oleracea	core promoter element around -30 of transcription start
Ghir_A03G000980.1upstream_seq	2000bp	A03	1450652-1452651	+	ORG	Gossypiumhirsutum	NAME	EXLB1	DESC	Expansin-likeB1		TATA-box	TATA	1222	4	-	Arabidopsis thaliana	core promoter element around -30 of transcription start
Ghir_A03G000980.1upstream_seq	2000bp	A03	1450652-1452651	+	ORG	Gossypiumhirsutum	NAME	EXLB1	DESC	Expansin-likeB1		TATA-box	TATA	1231	4	-	Arabidopsis thaliana	core promoter element around -30 of transcription start
Ghir_A03G000980.1upstream_seq	2000bp	A03	1450652-1452651	+	ORG	Gossypiumhirsutum	NAME	EXLB1	DESC	Expansin-likeB1		TATA-box	ATTATA	1234	6	+	Brassica napus	core promoter element around -30 of transcription start
Ghir_A03G000980.1upstream_seq	2000bp	A03	1450652-1452651	+	ORG	Gossypiumhirsutum	NAME	EXLB1	DESC	Expansin-likeB1		TATA-box	TATAA	1235	5	-	Arabidopsis thaliana	core promoter element around -30 of transcription start
Ghir_A03G000980.1upstream_seq	2000bp	A03	1450652-1452651	+	ORG	Gossypiumhirsutum	NAME	EXLB1	DESC	Expansin-likeB1		TATA-box	TATA	1236	4	-	Arabidopsis thaliana	core promoter element around -30 of transcription start
Ghir_A03G000980.1upstream_seq	2000bp	A03	1450652-1452651	+	ORG	Gossypiumhirsutum	NAME	EXLB1	DESC	Expansin-likeB1		TATA-box	taTATAAAtc	1270	9	-	Arabidopsis thaliana	core promoter element around -30 of transcription start
Ghir_A03G000980.1upstream_seq	2000bp	A03	1450652-1452651	+	ORG	Gossypiumhirsutum	NAME	EXLB1	DESC	Expansin-likeB1		TATA-box	TATAAAT	1271	7	-	Brassica juncea	core promoter element around -30 of transcription start
Ghir_A03G000980.1upstream_seq	2000bp	A03	1450652-1452651	+	ORG	Gossypiumhirsutum	NAME	EXLB1	DESC	Expansin-likeB1		TATA-box	TATAAA	1272	6	-	Helianthus annuus	core promoter element around -30 of transcription start
Ghir_A03G000980.1upstream_seq	2000bp	A03	1450652-1452651	+	ORG	Gossypiumhirsutum	NAME	EXLB1	DESC	Expansin-likeB1		TATA-box	TATATAA	1273	7	-	Arabidopsis thaliana	core promoter element around -30 of transcription start
Ghir_A03G000980.1upstream_seq	2000bp	A03	1450652-1452651	+	ORG	Gossypiumhirsutum	NAME	EXLB1	DESC	Expansin-likeB1		TATA-box	TATATA	1274	6	-	Arabidopsis thaliana	core promoter element around -30 of transcription start
Ghir_A03G000980.1upstream_seq	2000bp	A03	1450652-1452651	+	ORG	Gossypiumhirsutum	NAME	EXLB1	DESC	Expansin-likeB1		TATA-box	ATATAT	1275	6	-	Brassica napus	core promoter element around -30 of transcription start
Ghir_A03G000980.1upstream_seq	2000bp	A03	1450652-1452651	+	ORG	Gossypiumhirsutum	NAME	EXLB1	DESC	Expansin-likeB1		TATA-box	TATATA	1276	6	-	Arabidopsis thaliana	core promoter element around -30 of transcription start
Ghir_A03G000980.1upstream_seq	2000bp	A03	1450652-1452651	+	ORG	Gossypiumhirsutum	NAME	EXLB1	DESC	Expansin-likeB1		TATA-box	ATATAA	1277	6	+	Brassica oleracea	core promoter element around -30 of transcription start
Ghir_A03G000980.1upstream_seq	2000bp	A03	1450652-1452651	+	ORG	Gossypiumhirsutum	NAME	EXLB1	DESC	Expansin-likeB1		TATA-box	TATA	1278	4	-	Arabidopsis thaliana	core promoter element around -30 of transcription start
Ghir_A03G000980.1upstream_seq	2000bp	A03	1450652-1452651	+	ORG	Gossypiumhirsutum	NAME	EXLB1	DESC	Expansin-likeB1		TATA-box	ATATAT	1282	6	-	Brassica napus	core promoter element around -30 of transcription start
Ghir_A03G000980.1upstream_seq	2000bp	A03	1450652-1452651	+	ORG	Gossypiumhirsutum	NAME	EXLB1	DESC	Expansin-likeB1		TATA-box	TATATA	1283	6	-	Arabidopsis thaliana	core promoter element around -30 of transcription start
Ghir_A03G000980.1upstream_seq	2000bp	A03	1450652-1452651	+	ORG	Gossypiumhirsutum	NAME	EXLB1	DESC	Expansin-likeB1		TATA-box	ATATAT	1284	6	-	Brassica napus	core promoter element around -30 of transcription start
Ghir_A03G000980.1upstream_seq	2000bp	A03	1450652-1452651	+	ORG	Gossypiumhirsutum	NAME	EXLB1	DESC	Expansin-likeB1		TATA-box	TATA	1285	4	-	Arabidopsis thaliana	core promoter element around -30 of transcription start
Ghir_A03G000980.1upstream_seq	2000bp	A03	1450652-1452651	+	ORG	Gossypiumhirsutum	NAME	EXLB1	DESC	Expansin-likeB1		TATA-box	TATAAAA	1300	7	-	Pisum sativum	core promoter element around -30 of transcription start
Ghir_A03G000980.1upstream_seq	2000bp	A03	1450652-1452651	+	ORG	Gossypiumhirsutum	NAME	EXLB1	DESC	Expansin-likeB1		TATA-box	TATAAA	1301	6	-	Helianthus annuus	core promoter element around -30 of transcription start
Ghir_A03G000980.1upstream_seq	2000bp	A03	1450652-1452651	+	ORG	Gossypiumhirsutum	NAME	EXLB1	DESC	Expansin-likeB1		TATA-box	TATAA	1302	5	-	Arabidopsis thaliana	core promoter element around -30 of transcription start
Ghir_A03G000980.1upstream_seq	2000bp	A03	1450652-1452651	+	ORG	Gossypiumhirsutum	NAME	EXLB1	DESC	Expansin-likeB1		TATA-box	TATA	1303	4	-	Arabidopsis thaliana	core promoter element around -30 of transcription start
Ghir_A03G000980.1upstream_seq	2000bp	A03	1450652-1452651	+	ORG	Gossypiumhirsutum	NAME	EXLB1	DESC	Expansin-likeB1		TATA-box	TATAAAA	1307	7	-	Pisum sativum	core promoter element around -30 of transcription start
Ghir_A03G000980.1upstream_seq	2000bp	A03	1450652-1452651	+	ORG	Gossypiumhirsutum	NAME	EXLB1	DESC	Expansin-likeB1		TATA-box	TATAAA	1308	6	-	Helianthus annuus	core promoter element around -30 of transcription start
Ghir_A03G000980.1upstream_seq	2000bp	A03	1450652-1452651	+	ORG	Gossypiumhirsutum	NAME	EXLB1	DESC	Expansin-likeB1		TATA-box	TATAA	1309	5	-	Arabidopsis thaliana	core promoter element around -30 of transcription start
Ghir_A03G000980.1upstream_seq	2000bp	A03	1450652-1452651	+	ORG	Gossypiumhirsutum	NAME	EXLB1	DESC	Expansin-likeB1		TATA-box	TATA	1310	4	-	Arabidopsis thaliana	core promoter element around -30 of transcription start
Ghir_A03G000980.1upstream_seq	2000bp	A03	1450652-1452651	+	ORG	Gossypiumhirsutum	NAME	EXLB1	DESC	Expansin-likeB1		TATA-box	TATACA	1321	6	-	Helianthus annuus	core promoter element around -30 of transcription start
Ghir_A03G000980.1upstream_seq	2000bp	A03	1450652-1452651	+	ORG	Gossypiumhirsutum	NAME	EXLB1	DESC	Expansin-likeB1		TATA-box	TATATA	1323	6	-	Arabidopsis thaliana	core promoter element around -30 of transcription start
Ghir_A03G000980.1upstream_seq	2000bp	A03	1450652-1452651	+	ORG	Gossypiumhirsutum	NAME	EXLB1	DESC	Expansin-likeB1		TATA-box	ATATAA	1324	6	+	Brassica oleracea	core promoter element around -30 of transcription start
Ghir_A03G000980.1upstream_seq	2000bp	A03	1450652-1452651	+	ORG	Gossypiumhirsutum	NAME	EXLB1	DESC	Expansin-likeB1		TATA-box	TATA	1325	4	-	Arabidopsis thaliana	core promoter element around -30 of transcription start
Ghir_A03G000980.1upstream_seq	2000bp	A03	1450652-1452651	+	ORG	Gossypiumhirsutum	NAME	EXLB1	DESC	Expansin-likeB1		TATA-box	ATTATA	1333	6	+	Brassica napus	core promoter element around -30 of transcription start
Ghir_A03G000980.1upstream_seq	2000bp	A03	1450652-1452651	+	ORG	Gossypiumhirsutum	NAME	EXLB1	DESC	Expansin-likeB1		TATA-box	TATATAA	1334	7	-	Arabidopsis thaliana	core promoter element around -30 of transcription start
Ghir_A03G000980.1upstream_seq	2000bp	A03	1450652-1452651	+	ORG	Gossypiumhirsutum	NAME	EXLB1	DESC	Expansin-likeB1		TATA-box	TATATA	1335	6	-	Arabidopsis thaliana	core promoter element around -30 of transcription start
Ghir_A03G000980.1upstream_seq	2000bp	A03	1450652-1452651	+	ORG	Gossypiumhirsutum	NAME	EXLB1	DESC	Expansin-likeB1		TATA-box	ATATAT	1336	6	-	Brassica napus	core promoter element around -30 of transcription start
Ghir_A03G000980.1upstream_seq	2000bp	A03	1450652-1452651	+	ORG	Gossypiumhirsutum	NAME	EXLB1	DESC	Expansin-likeB1		TATA-box	TATA	1337	4	-	Arabidopsis thaliana	core promoter element around -30 of transcription start
Ghir_A03G000980.1upstream_seq	2000bp	A03	1450652-1452651	+	ORG	Gossypiumhirsutum	NAME	EXLB1	DESC	Expansin-likeB1		TATA-box	ATTATA	1340	6	+	Brassica napus	core promoter element around -30 of transcription start
Ghir_A03G000980.1upstream_seq	2000bp	A03	1450652-1452651	+	ORG	Gossypiumhirsutum	NAME	EXLB1	DESC	Expansin-likeB1		TATA-box	TATAA	1341	5	-	Arabidopsis thaliana	core promoter element around -30 of transcription start
Ghir_A03G000980.1upstream_seq	2000bp	A03	1450652-1452651	+	ORG	Gossypiumhirsutum	NAME	EXLB1	DESC	Expansin-likeB1		TATA-box	TATA	1342	4	-	Arabidopsis thaliana	core promoter element around -30 of transcription start
Ghir_A03G000980.1upstream_seq	2000bp	A03	1450652-1452651	+	ORG	Gossypiumhirsutum	NAME	EXLB1	DESC	Expansin-likeB1		TATA-box	TATAAAT	1388	7	-	Brassica juncea	core promoter element around -30 of transcription start
Ghir_A03G000980.1upstream_seq	2000bp	A03	1450652-1452651	+	ORG	Gossypiumhirsutum	NAME	EXLB1	DESC	Expansin-likeB1		TATA-box	TATAAA	1389	6	-	Helianthus annuus	core promoter element around -30 of transcription start
Ghir_A03G000980.1upstream_seq	2000bp	A03	1450652-1452651	+	ORG	Gossypiumhirsutum	NAME	EXLB1	DESC	Expansin-likeB1		TATA-box	TATAA	1390	5	-	Arabidopsis thaliana	core promoter element around -30 of transcription start
Ghir_A03G000980.1upstream_seq	2000bp	A03	1450652-1452651	+	ORG	Gossypiumhirsutum	NAME	EXLB1	DESC	Expansin-likeB1		TATA-box	TATA	1391	4	-	Arabidopsis thaliana	core promoter element around -30 of transcription start
Ghir_A03G000980.1upstream_seq	2000bp	A03	1450652-1452651	+	ORG	Gossypiumhirsutum	NAME	EXLB1	DESC	Expansin-likeB1		TATA-box	ATATAA	1396	6	+	Brassica oleracea	core promoter element around -30 of transcription start
Ghir_A03G000980.1upstream_seq	2000bp	A03	1450652-1452651	+	ORG	Gossypiumhirsutum	NAME	EXLB1	DESC	Expansin-likeB1		TATA-box	TATA	1397	4	-	Arabidopsis thaliana	core promoter element around -30 of transcription start
Ghir_A03G000980.1upstream_seq	2000bp	A03	1450652-1452651	+	ORG	Gossypiumhirsutum	NAME	EXLB1	DESC	Expansin-likeB1		TATA-box	ccTATAAAaa	1409	9	-	Arabidopsis thaliana	core promoter element around -30 of transcription start
Ghir_A03G000980.1upstream_seq	2000bp	A03	1450652-1452651	+	ORG	Gossypiumhirsutum	NAME	EXLB1	DESC	Expansin-likeB1		TATA-box	TATAAAA	1410	7	-	Pisum sativum	core promoter element around -30 of transcription start
Ghir_A03G000980.1upstream_seq	2000bp	A03	1450652-1452651	+	ORG	Gossypiumhirsutum	NAME	EXLB1	DESC	Expansin-likeB1		TATA-box	TATAAA	1411	6	-	Helianthus annuus	core promoter element around -30 of transcription start
Ghir_A03G000980.1upstream_seq	2000bp	A03	1450652-1452651	+	ORG	Gossypiumhirsutum	NAME	EXLB1	DESC	Expansin-likeB1		TATA-box	TATAA	1412	5	-	Arabidopsis thaliana	core promoter element around -30 of transcription start
Ghir_A03G000980.1upstream_seq	2000bp	A03	1450652-1452651	+	ORG	Gossypiumhirsutum	NAME	EXLB1	DESC	Expansin-likeB1		TATA-box	TATA	1413	4	-	Arabidopsis thaliana	core promoter element around -30 of transcription start
Ghir_A03G000980.1upstream_seq	2000bp	A03	1450652-1452651	+	ORG	Gossypiumhirsutum	NAME	EXLB1	DESC	Expansin-likeB1		TATA-box	TATAAAA	1423	7	-	Pisum sativum	core promoter element around -30 of transcription start
Ghir_A03G000980.1upstream_seq	2000bp	A03	1450652-1452651	+	ORG	Gossypiumhirsutum	NAME	EXLB1	DESC	Expansin-likeB1		TATA-box	TATAAA	1424	6	-	Helianthus annuus	core promoter element around -30 of transcription start
Ghir_A03G000980.1upstream_seq	2000bp	A03	1450652-1452651	+	ORG	Gossypiumhirsutum	NAME	EXLB1	DESC	Expansin-likeB1		TATA-box	TATAA	1425	5	-	Arabidopsis thaliana	core promoter element around -30 of transcription start
Ghir_A03G000980.1upstream_seq	2000bp	A03	1450652-1452651	+	ORG	Gossypiumhirsutum	NAME	EXLB1	DESC	Expansin-likeB1		TATA-box	TATA	1426	4	-	Arabidopsis thaliana	core promoter element around -30 of transcription start
Ghir_A03G000980.1upstream_seq	2000bp	A03	1450652-1452651	+	ORG	Gossypiumhirsutum	NAME	EXLB1	DESC	Expansin-likeB1		TATA-box	TATAAAA	1437	7	-	Pisum sativum	core promoter element around -30 of transcription start
Ghir_A03G000980.1upstream_seq	2000bp	A03	1450652-1452651	+	ORG	Gossypiumhirsutum	NAME	EXLB1	DESC	Expansin-likeB1		TATA-box	TATAAA	1438	6	-	Helianthus annuus	core promoter element around -30 of transcription start
Ghir_A03G000980.1upstream_seq	2000bp	A03	1450652-1452651	+	ORG	Gossypiumhirsutum	NAME	EXLB1	DESC	Expansin-likeB1		TATA-box	TATATAA	1439	7	-	Arabidopsis thaliana	core promoter element around -30 of transcription start
Ghir_A03G000980.1upstream_seq	2000bp	A03	1450652-1452651	+	ORG	Gossypiumhirsutum	NAME	EXLB1	DESC	Expansin-likeB1		TATA-box	TATATA	1440	6	-	Arabidopsis thaliana	core promoter element around -30 of transcription start
Ghir_A03G000980.1upstream_seq	2000bp	A03	1450652-1452651	+	ORG	Gossypiumhirsutum	NAME	EXLB1	DESC	Expansin-likeB1		TATA-box	TATA	1442	4	-	Arabidopsis thaliana	core promoter element around -30 of transcription start
Ghir_A03G000980.1upstream_seq	2000bp	A03	1450652-1452651	+	ORG	Gossypiumhirsutum	NAME	EXLB1	DESC	Expansin-likeB1		TATA-box	TATAAA	1447	6	-	Helianthus annuus	core promoter element around -30 of transcription start
Ghir_A03G000980.1upstream_seq	2000bp	A03	1450652-1452651	+	ORG	Gossypiumhirsutum	NAME	EXLB1	DESC	Expansin-likeB1		TATA-box	TATATAA	1448	7	-	Arabidopsis thaliana	core promoter element around -30 of transcription start
Ghir_A03G000980.1upstream_seq	2000bp	A03	1450652-1452651	+	ORG	Gossypiumhirsutum	NAME	EXLB1	DESC	Expansin-likeB1		TATA-box	TATATA	1449	6	-	Arabidopsis thaliana	core promoter element around -30 of transcription start
Ghir_A03G000980.1upstream_seq	2000bp	A03	1450652-1452651	+	ORG	Gossypiumhirsutum	NAME	EXLB1	DESC	Expansin-likeB1		TATA-box	ATATAA	1450	6	+	Brassica oleracea	core promoter element around -30 of transcription start
Ghir_A03G000980.1upstream_seq	2000bp	A03	1450652-1452651	+	ORG	Gossypiumhirsutum	NAME	EXLB1	DESC	Expansin-likeB1		TATA-box	TATA	1451	4	-	Arabidopsis thaliana	core promoter element around -30 of transcription start
Ghir_A03G000980.1upstream_seq	2000bp	A03	1450652-1452651	+	ORG	Gossypiumhirsutum	NAME	EXLB1	DESC	Expansin-likeB1		TATA-box	ATATAT	1475	6	-	Brassica napus	core promoter element around -30 of transcription start
Ghir_A03G000980.1upstream_seq	2000bp	A03	1450652-1452651	+	ORG	Gossypiumhirsutum	NAME	EXLB1	DESC	Expansin-likeB1		TATA-box	TATATTTATATTT	1476	12	+	Avena sativa	core promoter element around -30 of transcription start
Ghir_A03G000980.1upstream_seq	2000bp	A03	1450652-1452651	+	ORG	Gossypiumhirsutum	NAME	EXLB1	DESC	Expansin-likeB1		TATA-box	taTATAAAtc	1478	9	-	Arabidopsis thaliana	core promoter element around -30 of transcription start
Ghir_A03G000980.1upstream_seq	2000bp	A03	1450652-1452651	+	ORG	Gossypiumhirsutum	NAME	EXLB1	DESC	Expansin-likeB1		TATA-box	TATAAAT	1479	7	-	Brassica juncea	core promoter element around -30 of transcription start
Ghir_A03G000980.1upstream_seq	2000bp	A03	1450652-1452651	+	ORG	Gossypiumhirsutum	NAME	EXLB1	DESC	Expansin-likeB1		TATA-box	TATAAA	1480	6	-	Helianthus annuus	core promoter element around -30 of transcription start
Ghir_A03G000980.1upstream_seq	2000bp	A03	1450652-1452651	+	ORG	Gossypiumhirsutum	NAME	EXLB1	DESC	Expansin-likeB1		TATA-box	TATATAA	1481	7	-	Arabidopsis thaliana	core promoter element around -30 of transcription start
Ghir_A03G000980.1upstream_seq	2000bp	A03	1450652-1452651	+	ORG	Gossypiumhirsutum	NAME	EXLB1	DESC	Expansin-likeB1		TATA-box	TATATA	1482	6	-	Arabidopsis thaliana	core promoter element around -30 of transcription start
Ghir_A03G000980.1upstream_seq	2000bp	A03	1450652-1452651	+	ORG	Gossypiumhirsutum	NAME	EXLB1	DESC	Expansin-likeB1		TATA-box	ATATAT	1483	6	-	Brassica napus	core promoter element around -30 of transcription start
Ghir_A03G000980.1upstream_seq	2000bp	A03	1450652-1452651	+	ORG	Gossypiumhirsutum	NAME	EXLB1	DESC	Expansin-likeB1		TATA-box	TATA	1484	4	-	Arabidopsis thaliana	core promoter element around -30 of transcription start
Ghir_A03G000980.1upstream_seq	2000bp	A03	1450652-1452651	+	ORG	Gossypiumhirsutum	NAME	EXLB1	DESC	Expansin-likeB1		TATA-box	ATTATA	1497	6	+	Brassica napus	core promoter element around -30 of transcription start
Ghir_A03G000980.1upstream_seq	2000bp	A03	1450652-1452651	+	ORG	Gossypiumhirsutum	NAME	EXLB1	DESC	Expansin-likeB1		TATA-box	TATATAA	1498	7	-	Arabidopsis thaliana	core promoter element around -30 of transcription start
Ghir_A03G000980.1upstream_seq	2000bp	A03	1450652-1452651	+	ORG	Gossypiumhirsutum	NAME	EXLB1	DESC	Expansin-likeB1		TATA-box	TATATA	1499	6	-	Arabidopsis thaliana	core promoter element around -30 of transcription start
Ghir_A03G000980.1upstream_seq	2000bp	A03	1450652-1452651	+	ORG	Gossypiumhirsutum	NAME	EXLB1	DESC	Expansin-likeB1		TATA-box	ATATAT	1500	6	-	Brassica napus	core promoter element around -30 of transcription start
Ghir_A03G000980.1upstream_seq	2000bp	A03	1450652-1452651	+	ORG	Gossypiumhirsutum	NAME	EXLB1	DESC	Expansin-likeB1		TATA-box	TATATA	1501	6	-	Arabidopsis thaliana	core promoter element around -30 of transcription start
Ghir_A03G000980.1upstream_seq	2000bp	A03	1450652-1452651	+	ORG	Gossypiumhirsutum	NAME	EXLB1	DESC	Expansin-likeB1		TATA-box	TATA	1503	4	-	Arabidopsis thaliana	core promoter element around -30 of transcription start
Ghir_A03G000980.1upstream_seq	2000bp	A03	1450652-1452651	+	ORG	Gossypiumhirsutum	NAME	EXLB1	DESC	Expansin-likeB1		TATA-box	ATATAT	1508	6	-	Brassica napus	core promoter element around -30 of transcription start
Ghir_A03G000980.1upstream_seq	2000bp	A03	1450652-1452651	+	ORG	Gossypiumhirsutum	NAME	EXLB1	DESC	Expansin-likeB1		TATA-box	TATATTTATATTT	1509	12	+	Avena sativa	core promoter element around -30 of transcription start
Ghir_A03G000980.1upstream_seq	2000bp	A03	1450652-1452651	+	ORG	Gossypiumhirsutum	NAME	EXLB1	DESC	Expansin-likeB1		TATA-box	TATACA	1559	6	-	Helianthus annuus	core promoter element around -30 of transcription start
Ghir_A03G000980.1upstream_seq	2000bp	A03	1450652-1452651	+	ORG	Gossypiumhirsutum	NAME	EXLB1	DESC	Expansin-likeB1		TATA-box	TATA	1561	4	-	Arabidopsis thaliana	core promoter element around -30 of transcription start
Ghir_A03G000980.1upstream_seq	2000bp	A03	1450652-1452651	+	ORG	Gossypiumhirsutum	NAME	EXLB1	DESC	Expansin-likeB1		TATA-box	TATA	1613	4	-	Arabidopsis thaliana	core promoter element around -30 of transcription start
Ghir_A03G000980.1upstream_seq	2000bp	A03	1450652-1452651	+	ORG	Gossypiumhirsutum	NAME	EXLB1	DESC	Expansin-likeB1		TATA-box	TATACA	1675	6	-	Helianthus annuus	core promoter element around -30 of transcription start
Ghir_A03G000980.1upstream_seq	2000bp	A03	1450652-1452651	+	ORG	Gossypiumhirsutum	NAME	EXLB1	DESC	Expansin-likeB1		TATA-box	TATA	1677	4	-	Arabidopsis thaliana	core promoter element around -30 of transcription start
Ghir_A03G000980.1upstream_seq	2000bp	A03	1450652-1452651	+	ORG	Gossypiumhirsutum	NAME	EXLB1	DESC	Expansin-likeB1		TATA-box	TATA	1788	4	-	Arabidopsis thaliana	core promoter element around -30 of transcription start
Ghir_A03G000980.1upstream_seq	2000bp	A03	1450652-1452651	+	ORG	Gossypiumhirsutum	NAME	EXLB1	DESC	Expansin-likeB1		TATA-box	ATTATA	1902	6	+	Brassica napus	core promoter element around -30 of transcription start
Ghir_A03G000980.1upstream_seq	2000bp	A03	1450652-1452651	+	ORG	Gossypiumhirsutum	NAME	EXLB1	DESC	Expansin-likeB1		TATA-box	TATAA	1903	5	-	Arabidopsis thaliana	core promoter element around -30 of transcription start
Ghir_A03G000980.1upstream_seq	2000bp	A03	1450652-1452651	+	ORG	Gossypiumhirsutum	NAME	EXLB1	DESC	Expansin-likeB1		TATA-box	TATA	1904	4	-	Arabidopsis thaliana	core promoter element around -30 of transcription start
Ghir_A03G000980.1upstream_seq	2000bp	A03	1450652-1452651	+	ORG	Gossypiumhirsutum	NAME	EXLB1	DESC	Expansin-likeB1		TATA-box	TATATA	1917	6	-	Arabidopsis thaliana	core promoter element around -30 of transcription start
Ghir_A03G000980.1upstream_seq	2000bp	A03	1450652-1452651	+	ORG	Gossypiumhirsutum	NAME	EXLB1	DESC	Expansin-likeB1		TATA-box	ATATAA	1918	6	+	Brassica oleracea	core promoter element around -30 of transcription start
Ghir_A03G000980.1upstream_seq	2000bp	A03	1450652-1452651	+	ORG	Gossypiumhirsutum	NAME	EXLB1	DESC	Expansin-likeB1		TATA-box	TATA	1919	4	-	Arabidopsis thaliana	core promoter element around -30 of transcription start
Ghir_A03G000980.1upstream_seq	2000bp	A03	1450652-1452651	+	ORG	Gossypiumhirsutum	NAME	EXLB1	DESC	Expansin-likeB1		Box 4	ATTAAT	717	6	+	Petroselinum crispum	part of a conserved DNA module involved in light responsiveness
Ghir_A03G000980.1upstream_seq	2000bp	A03	1450652-1452651	+	ORG	Gossypiumhirsutum	NAME	EXLB1	DESC	Expansin-likeB1		Box 4	ATTAAT	732	6	+	Petroselinum crispum	part of a conserved DNA module involved in light responsiveness
Ghir_A03G000980.1upstream_seq	2000bp	A03	1450652-1452651	+	ORG	Gossypiumhirsutum	NAME	EXLB1	DESC	Expansin-likeB1		Box 4	ATTAAT	953	6	+	Petroselinum crispum	part of a conserved DNA module involved in light responsiveness
Ghir_A03G000980.1upstream_seq	2000bp	A03	1450652-1452651	+	ORG	Gossypiumhirsutum	NAME	EXLB1	DESC	Expansin-likeB1		Box 4	ATTAAT	1548	6	-	Petroselinum crispum	part of a conserved DNA module involved in light responsiveness
Ghir_A03G000980.1upstream_seq	2000bp	A03	1450652-1452651	+	ORG	Gossypiumhirsutum	NAME	EXLB1	DESC	Expansin-likeB1		Box 4	ATTAAT	1606	6	-	Petroselinum crispum	part of a conserved DNA module involved in light responsiveness
Ghir_A03G000980.1upstream_seq	2000bp	A03	1450652-1452651	+	ORG	Gossypiumhirsutum	NAME	EXLB1	DESC	Expansin-likeB1		MYB-like sequence	TAACCA	184	6	-	Arabidopsis thaliana
Ghir_A03G000980.1upstream_seq	2000bp	A03	1450652-1452651	+	ORG	Gossypiumhirsutum	NAME	EXLB1	DESC	Expansin-likeB1		WUN-motif	AAATTACT	160	8	-	Nicotiana glutinosa
Ghir_A03G000980.1upstream_seq	2000bp	A03	1450652-1452651	+	ORG	Gossypiumhirsutum	NAME	EXLB1	DESC	Expansin-likeB1		WUN-motif	AAATTTCTT	834	9	-	Nicotiana glutinosa
Ghir_A03G000980.1upstream_seq	2000bp	A03	1450652-1452651	+	ORG	Gossypiumhirsutum	NAME	EXLB1	DESC	Expansin-likeB1		Unnamed__6	taTAAATATct	1475	10	-	Zea mays
Ghir_A03G000980.1upstream_seq	2000bp	A03	1450652-1452651	+	ORG	Gossypiumhirsutum	NAME	EXLB1	DESC	Expansin-likeB1		CGTCA-motif	CGTCA	1104	5	-	Hordeum vulgare	cis-acting regulatory element involved in the MeJA-responsiveness
Ghir_A03G000980.1upstream_seq	2000bp	A03	1450652-1452651	+	ORG	Gossypiumhirsutum	NAME	EXLB1	DESC	Expansin-likeB1		Myc	TCTCTTA	167	7	-	Arabidopsis thaliana
Ghir_A03G000980.1upstream_seq	2000bp	A03	1450652-1452651	+	ORG	Gossypiumhirsutum	NAME	EXLB1	DESC	Expansin-likeB1		GATA-motif	GATAGGG	1043	7	-	Pisum sativum	part of a light responsive element
Ghir_A03G000980.1upstream_seq	2000bp	A03	1450652-1452651	+	ORG	Gossypiumhirsutum	NAME	EXLB1	DESC	Expansin-likeB1		G-box	TAAACGTG	51	8	+	Brassica oleracea	cis-acting regulatory element involved in light responsiveness
Ghir_A03G000980.1upstream_seq	2000bp	A03	1450652-1452651	+	ORG	Gossypiumhirsutum	NAME	EXLB1	DESC	Expansin-likeB1		G-box	CACGAC	201	6	-	Zea mays	cis-acting regulatory element involved in light responsiveness
Ghir_A03G000980.1upstream_seq	2000bp	A03	1450652-1452651	+	ORG	Gossypiumhirsutum	NAME	EXLB1	DESC	Expansin-likeB1		DRE core	GCCGAC	38	6	+	Arabidopsis thaliana
Ghir_A03G005140.1upstream_seq	2000bp	A03	8776927-8778926	-	ORG	Gossypiumhirsutum	NAME	EXPA4	DESC	Expansin-A4		AT~TATA-box	TATATA	769	6	+	Arabidopsis thaliana
Ghir_A03G005140.1upstream_seq	2000bp	A03	8776927-8778926	-	ORG	Gossypiumhirsutum	NAME	EXPA4	DESC	Expansin-A4		AT~TATA-box	TATATA	1283	6	-	Arabidopsis thaliana
Ghir_A03G005140.1upstream_seq	2000bp	A03	8776927-8778926	-	ORG	Gossypiumhirsutum	NAME	EXPA4	DESC	Expansin-A4		chs-CMA2a	TCACTTGA	636	8	+	Petroselinum crispum	part of a light responsive element
Ghir_A03G005140.1upstream_seq	2000bp	A03	8776927-8778926	-	ORG	Gossypiumhirsutum	NAME	EXPA4	DESC	Expansin-A4		chs-CMA2a	TCACTTGA	713	8	+	Petroselinum crispum	part of a light responsive element
Ghir_A03G005140.1upstream_seq	2000bp	A03	8776927-8778926	-	ORG	Gossypiumhirsutum	NAME	EXPA4	DESC	Expansin-A4		MYC	CATTTG	442	6	+	Arabidopsis thaliana
Ghir_A03G005140.1upstream_seq	2000bp	A03	8776927-8778926	-	ORG	Gossypiumhirsutum	NAME	EXPA4	DESC	Expansin-A4		MYC	CAATTG	727	6	+	Arabidopsis thaliana
Ghir_A03G005140.1upstream_seq	2000bp	A03	8776927-8778926	-	ORG	Gossypiumhirsutum	NAME	EXPA4	DESC	Expansin-A4		MYC	CATGTG	1166	6	-	Arabidopsis thaliana
Ghir_A03G005140.1upstream_seq	2000bp	A03	8776927-8778926	-	ORG	Gossypiumhirsutum	NAME	EXPA4	DESC	Expansin-A4		GCN4_motif	TGAGTCA	459	7	-	Oryza sativa	cis-regulatory element involved in endosperm expression
Ghir_A03G005140.1upstream_seq	2000bp	A03	8776927-8778926	-	ORG	Gossypiumhirsutum	NAME	EXPA4	DESC	Expansin-A4		GCN4_motif	TGAGTCA	709	7	-	Oryza sativa	cis-regulatory element involved in endosperm expression
Ghir_A03G005140.1upstream_seq	2000bp	A03	8776927-8778926	-	ORG	Gossypiumhirsutum	NAME	EXPA4	DESC	Expansin-A4		GCN4_motif	TGAGTCA	882	7	-	Oryza sativa	cis-regulatory element involved in endosperm expression
Ghir_A03G005140.1upstream_seq	2000bp	A03	8776927-8778926	-	ORG	Gossypiumhirsutum	NAME	EXPA4	DESC	Expansin-A4		W box	TTGACC	83	6	-	Arabidopsis thaliana
Ghir_A03G005140.1upstream_seq	2000bp	A03	8776927-8778926	-	ORG	Gossypiumhirsutum	NAME	EXPA4	DESC	Expansin-A4		W box	TTGACC	1074	6	+	Arabidopsis thaliana
Ghir_A03G005140.1upstream_seq	2000bp	A03	8776927-8778926	-	ORG	Gossypiumhirsutum	NAME	EXPA4	DESC	Expansin-A4		ABRE	ACGTG	935	5	+	Arabidopsis thaliana	cis-acting element involved in the abscisic acid responsiveness
Ghir_A03G005140.1upstream_seq	2000bp	A03	8776927-8778926	-	ORG	Gossypiumhirsutum	NAME	EXPA4	DESC	Expansin-A4		ABRE	ACGTG	1440	5	-	Arabidopsis thaliana	cis-acting element involved in the abscisic acid responsiveness
Ghir_A03G005140.1upstream_seq	2000bp	A03	8776927-8778926	-	ORG	Gossypiumhirsutum	NAME	EXPA4	DESC	Expansin-A4			motif_sequence	103	4	+	organism	short_function
Ghir_A03G005140.1upstream_seq	2000bp	A03	8776927-8778926	-	ORG	Gossypiumhirsutum	NAME	EXPA4	DESC	Expansin-A4			motif_sequence	205	4	+	organism	short_function
Ghir_A03G005140.1upstream_seq	2000bp	A03	8776927-8778926	-	ORG	Gossypiumhirsutum	NAME	EXPA4	DESC	Expansin-A4			motif_sequence	363	4	+	organism	short_function
Ghir_A03G005140.1upstream_seq	2000bp	A03	8776927-8778926	-	ORG	Gossypiumhirsutum	NAME	EXPA4	DESC	Expansin-A4			motif_sequence	834	4	+	organism	short_function
Ghir_A03G005140.1upstream_seq	2000bp	A03	8776927-8778926	-	ORG	Gossypiumhirsutum	NAME	EXPA4	DESC	Expansin-A4			motif_sequence	861	4	+	organism	short_function
Ghir_A03G005140.1upstream_seq	2000bp	A03	8776927-8778926	-	ORG	Gossypiumhirsutum	NAME	EXPA4	DESC	Expansin-A4			motif_sequence	965	4	-	organism	short_function
Ghir_A03G005140.1upstream_seq	2000bp	A03	8776927-8778926	-	ORG	Gossypiumhirsutum	NAME	EXPA4	DESC	Expansin-A4			motif_sequence	1359	4	+	organism	short_function
Ghir_A03G005140.1upstream_seq	2000bp	A03	8776927-8778926	-	ORG	Gossypiumhirsutum	NAME	EXPA4	DESC	Expansin-A4			motif_sequence	1392	4	+	organism	short_function
Ghir_A03G005140.1upstream_seq	2000bp	A03	8776927-8778926	-	ORG	Gossypiumhirsutum	NAME	EXPA4	DESC	Expansin-A4			motif_sequence	1435	4	+	organism	short_function
Ghir_A03G005140.1upstream_seq	2000bp	A03	8776927-8778926	-	ORG	Gossypiumhirsutum	NAME	EXPA4	DESC	Expansin-A4			motif_sequence	1552	4	-	organism	short_function
Ghir_A03G005140.1upstream_seq	2000bp	A03	8776927-8778926	-	ORG	Gossypiumhirsutum	NAME	EXPA4	DESC	Expansin-A4			motif_sequence	1962	4	-	organism	short_function
Ghir_A03G005140.1upstream_seq	2000bp	A03	8776927-8778926	-	ORG	Gossypiumhirsutum	NAME	EXPA4	DESC	Expansin-A4		CAAT-box	CAAT	6	4	+	Nicotiana glutinosa
Ghir_A03G005140.1upstream_seq	2000bp	A03	8776927-8778926	-	ORG	Gossypiumhirsutum	NAME	EXPA4	DESC	Expansin-A4		CAAT-box	CAAT	28	4	-	Nicotiana glutinosa
Ghir_A03G005140.1upstream_seq	2000bp	A03	8776927-8778926	-	ORG	Gossypiumhirsutum	NAME	EXPA4	DESC	Expansin-A4		CAAT-box	CAAT	54	4	-	Nicotiana glutinosa
Ghir_A03G005140.1upstream_seq	2000bp	A03	8776927-8778926	-	ORG	Gossypiumhirsutum	NAME	EXPA4	DESC	Expansin-A4		CAAT-box	CCAAT	66	5	+	Arabidopsis thaliana	common cis-acting element in promoter and enhancer regions
Ghir_A03G005140.1upstream_seq	2000bp	A03	8776927-8778926	-	ORG	Gossypiumhirsutum	NAME	EXPA4	DESC	Expansin-A4		CAAT-box	CAAT	67	4	+	Nicotiana glutinosa
Ghir_A03G005140.1upstream_seq	2000bp	A03	8776927-8778926	-	ORG	Gossypiumhirsutum	NAME	EXPA4	DESC	Expansin-A4		CAAT-box	CAAT	76	4	-	Nicotiana glutinosa
Ghir_A03G005140.1upstream_seq	2000bp	A03	8776927-8778926	-	ORG	Gossypiumhirsutum	NAME	EXPA4	DESC	Expansin-A4		CAAT-box	CCAAT	192	5	-	Arabidopsis thaliana	common cis-acting element in promoter and enhancer regions
Ghir_A03G005140.1upstream_seq	2000bp	A03	8776927-8778926	-	ORG	Gossypiumhirsutum	NAME	EXPA4	DESC	Expansin-A4		CAAT-box	CAAAT	202	5	+	Pisum sativum	common cis-acting element in promoter and enhancer regions
Ghir_A03G005140.1upstream_seq	2000bp	A03	8776927-8778926	-	ORG	Gossypiumhirsutum	NAME	EXPA4	DESC	Expansin-A4		CAAT-box	CAAT	235	4	+	Nicotiana glutinosa
Ghir_A03G005140.1upstream_seq	2000bp	A03	8776927-8778926	-	ORG	Gossypiumhirsutum	NAME	EXPA4	DESC	Expansin-A4		CAAT-box	CAAT	336	4	-	Nicotiana glutinosa
Ghir_A03G005140.1upstream_seq	2000bp	A03	8776927-8778926	-	ORG	Gossypiumhirsutum	NAME	EXPA4	DESC	Expansin-A4		CAAT-box	CAAT	413	4	-	Nicotiana glutinosa
Ghir_A03G005140.1upstream_seq	2000bp	A03	8776927-8778926	-	ORG	Gossypiumhirsutum	NAME	EXPA4	DESC	Expansin-A4		CAAT-box	CAAAT	443	5	-	Pisum sativum	common cis-acting element in promoter and enhancer regions
Ghir_A03G005140.1upstream_seq	2000bp	A03	8776927-8778926	-	ORG	Gossypiumhirsutum	NAME	EXPA4	DESC	Expansin-A4		CAAT-box	CAAAT	453	5	+	Pisum sativum	common cis-acting element in promoter and enhancer regions
Ghir_A03G005140.1upstream_seq	2000bp	A03	8776927-8778926	-	ORG	Gossypiumhirsutum	NAME	EXPA4	DESC	Expansin-A4		CAAT-box	CAAAT	456	5	-	Pisum sativum	common cis-acting element in promoter and enhancer regions
Ghir_A03G005140.1upstream_seq	2000bp	A03	8776927-8778926	-	ORG	Gossypiumhirsutum	NAME	EXPA4	DESC	Expansin-A4		CAAT-box	CAAT	475	4	-	Nicotiana glutinosa
Ghir_A03G005140.1upstream_seq	2000bp	A03	8776927-8778926	-	ORG	Gossypiumhirsutum	NAME	EXPA4	DESC	Expansin-A4		CAAT-box	CAAAT	545	5	-	Pisum sativum	common cis-acting element in promoter and enhancer regions
Ghir_A03G005140.1upstream_seq	2000bp	A03	8776927-8778926	-	ORG	Gossypiumhirsutum	NAME	EXPA4	DESC	Expansin-A4		CAAT-box	CAAAT	577	5	+	Pisum sativum	common cis-acting element in promoter and enhancer regions
Ghir_A03G005140.1upstream_seq	2000bp	A03	8776927-8778926	-	ORG	Gossypiumhirsutum	NAME	EXPA4	DESC	Expansin-A4		CAAT-box	CAAAT	596	5	-	Pisum sativum	common cis-acting element in promoter and enhancer regions
Ghir_A03G005140.1upstream_seq	2000bp	A03	8776927-8778926	-	ORG	Gossypiumhirsutum	NAME	EXPA4	DESC	Expansin-A4		CAAT-box	CAAAT	606	5	-	Pisum sativum	common cis-acting element in promoter and enhancer regions
Ghir_A03G005140.1upstream_seq	2000bp	A03	8776927-8778926	-	ORG	Gossypiumhirsutum	NAME	EXPA4	DESC	Expansin-A4		CAAT-box	CAAAT	662	5	+	Pisum sativum	common cis-acting element in promoter and enhancer regions
Ghir_A03G005140.1upstream_seq	2000bp	A03	8776927-8778926	-	ORG	Gossypiumhirsutum	NAME	EXPA4	DESC	Expansin-A4		CAAT-box	CAAT	699	4	+	Nicotiana glutinosa
Ghir_A03G005140.1upstream_seq	2000bp	A03	8776927-8778926	-	ORG	Gossypiumhirsutum	NAME	EXPA4	DESC	Expansin-A4		CAAT-box	CAAT	707	4	-	Nicotiana glutinosa
Ghir_A03G005140.1upstream_seq	2000bp	A03	8776927-8778926	-	ORG	Gossypiumhirsutum	NAME	EXPA4	DESC	Expansin-A4		CAAT-box	CCAAT	726	5	+	Arabidopsis thaliana	common cis-acting element in promoter and enhancer regions
Ghir_A03G005140.1upstream_seq	2000bp	A03	8776927-8778926	-	ORG	Gossypiumhirsutum	NAME	EXPA4	DESC	Expansin-A4		CAAT-box	CAAT	727	4	+	Nicotiana glutinosa
Ghir_A03G005140.1upstream_seq	2000bp	A03	8776927-8778926	-	ORG	Gossypiumhirsutum	NAME	EXPA4	DESC	Expansin-A4		CAAT-box	CAAT	729	4	-	Nicotiana glutinosa
Ghir_A03G005140.1upstream_seq	2000bp	A03	8776927-8778926	-	ORG	Gossypiumhirsutum	NAME	EXPA4	DESC	Expansin-A4		CAAT-box	CAAAT	789	5	-	Pisum sativum	common cis-acting element in promoter and enhancer regions
Ghir_A03G005140.1upstream_seq	2000bp	A03	8776927-8778926	-	ORG	Gossypiumhirsutum	NAME	EXPA4	DESC	Expansin-A4		CAAT-box	CAAT	839	4	+	Nicotiana glutinosa
Ghir_A03G005140.1upstream_seq	2000bp	A03	8776927-8778926	-	ORG	Gossypiumhirsutum	NAME	EXPA4	DESC	Expansin-A4		CAAT-box	CAAAT	841	5	-	Pisum sativum	common cis-acting element in promoter and enhancer regions
Ghir_A03G005140.1upstream_seq	2000bp	A03	8776927-8778926	-	ORG	Gossypiumhirsutum	NAME	EXPA4	DESC	Expansin-A4		CAAT-box	CAAAT	879	5	-	Pisum sativum	common cis-acting element in promoter and enhancer regions
Ghir_A03G005140.1upstream_seq	2000bp	A03	8776927-8778926	-	ORG	Gossypiumhirsutum	NAME	EXPA4	DESC	Expansin-A4		CAAT-box	CAAT	901	4	+	Nicotiana glutinosa
Ghir_A03G005140.1upstream_seq	2000bp	A03	8776927-8778926	-	ORG	Gossypiumhirsutum	NAME	EXPA4	DESC	Expansin-A4		CAAT-box	CAAT	921	4	-	Nicotiana glutinosa
Ghir_A03G005140.1upstream_seq	2000bp	A03	8776927-8778926	-	ORG	Gossypiumhirsutum	NAME	EXPA4	DESC	Expansin-A4		CAAT-box	CAAT	980	4	+	Nicotiana glutinosa
Ghir_A03G005140.1upstream_seq	2000bp	A03	8776927-8778926	-	ORG	Gossypiumhirsutum	NAME	EXPA4	DESC	Expansin-A4		CAAT-box	CAAAT	1005	5	+	Pisum sativum	common cis-acting element in promoter and enhancer regions
Ghir_A03G005140.1upstream_seq	2000bp	A03	8776927-8778926	-	ORG	Gossypiumhirsutum	NAME	EXPA4	DESC	Expansin-A4		CAAT-box	CAAAT	1013	5	-	Pisum sativum	common cis-acting element in promoter and enhancer regions
Ghir_A03G005140.1upstream_seq	2000bp	A03	8776927-8778926	-	ORG	Gossypiumhirsutum	NAME	EXPA4	DESC	Expansin-A4		CAAT-box	CAAT	1042	4	-	Nicotiana glutinosa
Ghir_A03G005140.1upstream_seq	2000bp	A03	8776927-8778926	-	ORG	Gossypiumhirsutum	NAME	EXPA4	DESC	Expansin-A4		CAAT-box	CAAT	1066	4	+	Nicotiana glutinosa
Ghir_A03G005140.1upstream_seq	2000bp	A03	8776927-8778926	-	ORG	Gossypiumhirsutum	NAME	EXPA4	DESC	Expansin-A4		CAAT-box	CAAAT	1072	5	-	Pisum sativum	common cis-acting element in promoter and enhancer regions
Ghir_A03G005140.1upstream_seq	2000bp	A03	8776927-8778926	-	ORG	Gossypiumhirsutum	NAME	EXPA4	DESC	Expansin-A4		CAAT-box	CCAAT	1080	5	-	Arabidopsis thaliana	common cis-acting element in promoter and enhancer regions
Ghir_A03G005140.1upstream_seq	2000bp	A03	8776927-8778926	-	ORG	Gossypiumhirsutum	NAME	EXPA4	DESC	Expansin-A4		CAAT-box	CCAAT	1090	5	-	Arabidopsis thaliana	common cis-acting element in promoter and enhancer regions
Ghir_A03G005140.1upstream_seq	2000bp	A03	8776927-8778926	-	ORG	Gossypiumhirsutum	NAME	EXPA4	DESC	Expansin-A4		CAAT-box	CAAT	1116	4	+	Nicotiana glutinosa
Ghir_A03G005140.1upstream_seq	2000bp	A03	8776927-8778926	-	ORG	Gossypiumhirsutum	NAME	EXPA4	DESC	Expansin-A4		CAAT-box	CAAAT	1160	5	+	Pisum sativum	common cis-acting element in promoter and enhancer regions
Ghir_A03G005140.1upstream_seq	2000bp	A03	8776927-8778926	-	ORG	Gossypiumhirsutum	NAME	EXPA4	DESC	Expansin-A4		CAAT-box	CAAAT	1248	5	-	Pisum sativum	common cis-acting element in promoter and enhancer regions
Ghir_A03G005140.1upstream_seq	2000bp	A03	8776927-8778926	-	ORG	Gossypiumhirsutum	NAME	EXPA4	DESC	Expansin-A4		CAAT-box	CAAT	1280	4	+	Nicotiana glutinosa
Ghir_A03G005140.1upstream_seq	2000bp	A03	8776927-8778926	-	ORG	Gossypiumhirsutum	NAME	EXPA4	DESC	Expansin-A4		CAAT-box	TGCCAAC	1340	7	-	Petunia hybrida	common cis-acting element in promoter and enhancer regions
Ghir_A03G005140.1upstream_seq	2000bp	A03	8776927-8778926	-	ORG	Gossypiumhirsutum	NAME	EXPA4	DESC	Expansin-A4		CAAT-box	CAAT	1345	4	+	Nicotiana glutinosa
Ghir_A03G005140.1upstream_seq	2000bp	A03	8776927-8778926	-	ORG	Gossypiumhirsutum	NAME	EXPA4	DESC	Expansin-A4		CAAT-box	CAAAT	1347	5	-	Pisum sativum	common cis-acting element in promoter and enhancer regions
Ghir_A03G005140.1upstream_seq	2000bp	A03	8776927-8778926	-	ORG	Gossypiumhirsutum	NAME	EXPA4	DESC	Expansin-A4		CAAT-box	CAAT	1461	4	-	Nicotiana glutinosa
Ghir_A03G005140.1upstream_seq	2000bp	A03	8776927-8778926	-	ORG	Gossypiumhirsutum	NAME	EXPA4	DESC	Expansin-A4		CAAT-box	CCAAT	1527	5	-	Arabidopsis thaliana	common cis-acting element in promoter and enhancer regions
Ghir_A03G005140.1upstream_seq	2000bp	A03	8776927-8778926	-	ORG	Gossypiumhirsutum	NAME	EXPA4	DESC	Expansin-A4		CAAT-box	CAAT	1538	4	+	Nicotiana glutinosa
Ghir_A03G005140.1upstream_seq	2000bp	A03	8776927-8778926	-	ORG	Gossypiumhirsutum	NAME	EXPA4	DESC	Expansin-A4		CAAT-box	CCAAT	1548	5	-	Arabidopsis thaliana	common cis-acting element in promoter and enhancer regions
Ghir_A03G005140.1upstream_seq	2000bp	A03	8776927-8778926	-	ORG	Gossypiumhirsutum	NAME	EXPA4	DESC	Expansin-A4		CAAT-box	CAAAT	1592	5	+	Pisum sativum	common cis-acting element in promoter and enhancer regions
Ghir_A03G005140.1upstream_seq	2000bp	A03	8776927-8778926	-	ORG	Gossypiumhirsutum	NAME	EXPA4	DESC	Expansin-A4		CAAT-box	CAAT	1633	4	+	Nicotiana glutinosa
Ghir_A03G005140.1upstream_seq	2000bp	A03	8776927-8778926	-	ORG	Gossypiumhirsutum	NAME	EXPA4	DESC	Expansin-A4		CAAT-box	CAAT	1772	4	+	Nicotiana glutinosa
Ghir_A03G005140.1upstream_seq	2000bp	A03	8776927-8778926	-	ORG	Gossypiumhirsutum	NAME	EXPA4	DESC	Expansin-A4		CAAT-box	CAAT	1818	4	+	Nicotiana glutinosa
Ghir_A03G005140.1upstream_seq	2000bp	A03	8776927-8778926	-	ORG	Gossypiumhirsutum	NAME	EXPA4	DESC	Expansin-A4		CAAT-box	CAAT	1837	4	+	Nicotiana glutinosa
Ghir_A03G005140.1upstream_seq	2000bp	A03	8776927-8778926	-	ORG	Gossypiumhirsutum	NAME	EXPA4	DESC	Expansin-A4		CAAT-box	CAAT	1845	4	+	Nicotiana glutinosa
Ghir_A03G005140.1upstream_seq	2000bp	A03	8776927-8778926	-	ORG	Gossypiumhirsutum	NAME	EXPA4	DESC	Expansin-A4		CAAT-box	CCAAT	1886	5	-	Arabidopsis thaliana	common cis-acting element in promoter and enhancer regions
Ghir_A03G005140.1upstream_seq	2000bp	A03	8776927-8778926	-	ORG	Gossypiumhirsutum	NAME	EXPA4	DESC	Expansin-A4		CAAT-box	CCAAT	1918	5	-	Arabidopsis thaliana	common cis-acting element in promoter and enhancer regions
Ghir_A03G005140.1upstream_seq	2000bp	A03	8776927-8778926	-	ORG	Gossypiumhirsutum	NAME	EXPA4	DESC	Expansin-A4		ATCT-motif	AATCTAATCC	39	9	-	Pisum sativum	part of a conserved DNA module involved in light responsiveness
Ghir_A03G005140.1upstream_seq	2000bp	A03	8776927-8778926	-	ORG	Gossypiumhirsutum	NAME	EXPA4	DESC	Expansin-A4		MRE	AACCTAA	317	7	+	Petroselinum crispum	MYB binding site involved in light responsiveness
Ghir_A03G005140.1upstream_seq	2000bp	A03	8776927-8778926	-	ORG	Gossypiumhirsutum	NAME	EXPA4	DESC	Expansin-A4		MRE	AACCTAA	643	7	+	Petroselinum crispum	MYB binding site involved in light responsiveness
Ghir_A03G005140.1upstream_seq	2000bp	A03	8776927-8778926	-	ORG	Gossypiumhirsutum	NAME	EXPA4	DESC	Expansin-A4		TGA-element	AACGAC	1295	6	+	Brassica oleracea	auxin-responsive element
Ghir_A03G005140.1upstream_seq	2000bp	A03	8776927-8778926	-	ORG	Gossypiumhirsutum	NAME	EXPA4	DESC	Expansin-A4		O2-site	GATGATGTGG	931	9	+	Zea mays	cis-acting regulatory element involved in zein metabolism regulation
Ghir_A03G005140.1upstream_seq	2000bp	A03	8776927-8778926	-	ORG	Gossypiumhirsutum	NAME	EXPA4	DESC	Expansin-A4		O2-site	GATGATGTGG	971	9	-	Zea mays	cis-acting regulatory element involved in zein metabolism regulation
Ghir_A03G005140.1upstream_seq	2000bp	A03	8776927-8778926	-	ORG	Gossypiumhirsutum	NAME	EXPA4	DESC	Expansin-A4		G-Box	CACGTT	1440	6	+	Pisum sativum	cis-acting regulatory element involved in light responsiveness
Ghir_A03G005140.1upstream_seq	2000bp	A03	8776927-8778926	-	ORG	Gossypiumhirsutum	NAME	EXPA4	DESC	Expansin-A4		Box II	TGGTAATAA	1775	9	+	Solanum tuberosum	part of a light responsive element
Ghir_A03G005140.1upstream_seq	2000bp	A03	8776927-8778926	-	ORG	Gossypiumhirsutum	NAME	EXPA4	DESC	Expansin-A4		TATA	TATAAAAT	429	8	-	Arabidopsis thaliana
Ghir_A03G005140.1upstream_seq	2000bp	A03	8776927-8778926	-	ORG	Gossypiumhirsutum	NAME	EXPA4	DESC	Expansin-A4		MYB	CAACCA	1338	6	-	Arabidopsis thaliana
Ghir_A03G005140.1upstream_seq	2000bp	A03	8776927-8778926	-	ORG	Gossypiumhirsutum	NAME	EXPA4	DESC	Expansin-A4		CGTCA-motif	CGTCA	933	5	-	Hordeum vulgare	cis-acting regulatory element involved in the MeJA-responsiveness
Ghir_A03G005140.1upstream_seq	2000bp	A03	8776927-8778926	-	ORG	Gossypiumhirsutum	NAME	EXPA4	DESC	Expansin-A4		G-box	CACGTC	934	6	-	Zea mays	cis-acting regulatory element involved in light responsiveness
Ghir_A03G005140.1upstream_seq	2000bp	A03	8776927-8778926	-	ORG	Gossypiumhirsutum	NAME	EXPA4	DESC	Expansin-A4		DRE core	GCCGAC	1405	6	+	Arabidopsis thaliana
Ghir_A03G005140.1upstream_seq	2000bp	A03	8776927-8778926	-	ORG	Gossypiumhirsutum	NAME	EXPA4	DESC	Expansin-A4		GATA-motif	AAGGATAAGG	776	9	+	Solanum tuberosum	part of a light responsive element
Ghir_A03G005140.1upstream_seq	2000bp	A03	8776927-8778926	-	ORG	Gossypiumhirsutum	NAME	EXPA4	DESC	Expansin-A4		GATA-motif	AAGGATAAGG	941	9	+	Solanum tuberosum	part of a light responsive element
Ghir_A03G005140.1upstream_seq	2000bp	A03	8776927-8778926	-	ORG	Gossypiumhirsutum	NAME	EXPA4	DESC	Expansin-A4		GATA-motif	GATAGGG	1431	7	-	Pisum sativum	part of a light responsive element
Ghir_A03G005140.1upstream_seq	2000bp	A03	8776927-8778926	-	ORG	Gossypiumhirsutum	NAME	EXPA4	DESC	Expansin-A4		ARE	AAACCA	124	6	+	Zea mays	cis-acting regulatory element essential for the anaerobic induction
Ghir_A03G005140.1upstream_seq	2000bp	A03	8776927-8778926	-	ORG	Gossypiumhirsutum	NAME	EXPA4	DESC	Expansin-A4		ARE	AAACCA	187	6	+	Zea mays	cis-acting regulatory element essential for the anaerobic induction
Ghir_A03G005140.1upstream_seq	2000bp	A03	8776927-8778926	-	ORG	Gossypiumhirsutum	NAME	EXPA4	DESC	Expansin-A4		ARE	AAACCA	1888	6	-	Zea mays	cis-acting regulatory element essential for the anaerobic induction
Ghir_A03G005140.1upstream_seq	2000bp	A03	8776927-8778926	-	ORG	Gossypiumhirsutum	NAME	EXPA4	DESC	Expansin-A4		ARE	AAACCA	1920	6	-	Zea mays	cis-acting regulatory element essential for the anaerobic induction
Ghir_A03G005140.1upstream_seq	2000bp	A03	8776927-8778926	-	ORG	Gossypiumhirsutum	NAME	EXPA4	DESC	Expansin-A4		TATA-box	ccTATAAAaa	14	9	+	Arabidopsis thaliana	core promoter element around -30 of transcription start
Ghir_A03G005140.1upstream_seq	2000bp	A03	8776927-8778926	-	ORG	Gossypiumhirsutum	NAME	EXPA4	DESC	Expansin-A4		TATA-box	TATA	16	4	+	Arabidopsis thaliana	core promoter element around -30 of transcription start
Ghir_A03G005140.1upstream_seq	2000bp	A03	8776927-8778926	-	ORG	Gossypiumhirsutum	NAME	EXPA4	DESC	Expansin-A4		TATA-box	TATAA	141	5	-	Arabidopsis thaliana	core promoter element around -30 of transcription start
Ghir_A03G005140.1upstream_seq	2000bp	A03	8776927-8778926	-	ORG	Gossypiumhirsutum	NAME	EXPA4	DESC	Expansin-A4		TATA-box	TATA	142	4	+	Arabidopsis thaliana	core promoter element around -30 of transcription start
Ghir_A03G005140.1upstream_seq	2000bp	A03	8776927-8778926	-	ORG	Gossypiumhirsutum	NAME	EXPA4	DESC	Expansin-A4		TATA-box	TACAAAA	311	7	-	Oryza sativa	core promoter element around -30 of transcription start
Ghir_A03G005140.1upstream_seq	2000bp	A03	8776927-8778926	-	ORG	Gossypiumhirsutum	NAME	EXPA4	DESC	Expansin-A4		TATA-box	TATAAAA	430	7	-	Pisum sativum	core promoter element around -30 of transcription start
Ghir_A03G005140.1upstream_seq	2000bp	A03	8776927-8778926	-	ORG	Gossypiumhirsutum	NAME	EXPA4	DESC	Expansin-A4		TATA-box	TATAAA	431	6	-	Helianthus annuus	core promoter element around -30 of transcription start
Ghir_A03G005140.1upstream_seq	2000bp	A03	8776927-8778926	-	ORG	Gossypiumhirsutum	NAME	EXPA4	DESC	Expansin-A4		TATA-box	TATAA	432	5	-	Arabidopsis thaliana	core promoter element around -30 of transcription start
Ghir_A03G005140.1upstream_seq	2000bp	A03	8776927-8778926	-	ORG	Gossypiumhirsutum	NAME	EXPA4	DESC	Expansin-A4		TATA-box	TATA	433	4	+	Arabidopsis thaliana	core promoter element around -30 of transcription start
Ghir_A03G005140.1upstream_seq	2000bp	A03	8776927-8778926	-	ORG	Gossypiumhirsutum	NAME	EXPA4	DESC	Expansin-A4		TATA-box	TACAAAA	521	7	+	Oryza sativa	core promoter element around -30 of transcription start
Ghir_A03G005140.1upstream_seq	2000bp	A03	8776927-8778926	-	ORG	Gossypiumhirsutum	NAME	EXPA4	DESC	Expansin-A4		TATA-box	ATATAA	686	6	+	Brassica oleracea	core promoter element around -30 of transcription start
Ghir_A03G005140.1upstream_seq	2000bp	A03	8776927-8778926	-	ORG	Gossypiumhirsutum	NAME	EXPA4	DESC	Expansin-A4		TATA-box	TATA	687	4	+	Arabidopsis thaliana	core promoter element around -30 of transcription start
Ghir_A03G005140.1upstream_seq	2000bp	A03	8776927-8778926	-	ORG	Gossypiumhirsutum	NAME	EXPA4	DESC	Expansin-A4		TATA-box	TATA	738	4	+	Arabidopsis thaliana	core promoter element around -30 of transcription start
Ghir_A03G005140.1upstream_seq	2000bp	A03	8776927-8778926	-	ORG	Gossypiumhirsutum	NAME	EXPA4	DESC	Expansin-A4		TATA-box	TATATA	769	6	+	Arabidopsis thaliana	core promoter element around -30 of transcription start
Ghir_A03G005140.1upstream_seq	2000bp	A03	8776927-8778926	-	ORG	Gossypiumhirsutum	NAME	EXPA4	DESC	Expansin-A4		TATA-box	TATA	771	4	+	Arabidopsis thaliana	core promoter element around -30 of transcription start
Ghir_A03G005140.1upstream_seq	2000bp	A03	8776927-8778926	-	ORG	Gossypiumhirsutum	NAME	EXPA4	DESC	Expansin-A4		TATA-box	ATATAT	803	6	+	Brassica napus	core promoter element around -30 of transcription start
Ghir_A03G005140.1upstream_seq	2000bp	A03	8776927-8778926	-	ORG	Gossypiumhirsutum	NAME	EXPA4	DESC	Expansin-A4		TATA-box	TATA	804	4	+	Arabidopsis thaliana	core promoter element around -30 of transcription start
Ghir_A03G005140.1upstream_seq	2000bp	A03	8776927-8778926	-	ORG	Gossypiumhirsutum	NAME	EXPA4	DESC	Expansin-A4		TATA-box	TACAAAA	909	7	-	Oryza sativa	core promoter element around -30 of transcription start
Ghir_A03G005140.1upstream_seq	2000bp	A03	8776927-8778926	-	ORG	Gossypiumhirsutum	NAME	EXPA4	DESC	Expansin-A4		TATA-box	TATA	988	4	+	Arabidopsis thaliana	core promoter element around -30 of transcription start
Ghir_A03G005140.1upstream_seq	2000bp	A03	8776927-8778926	-	ORG	Gossypiumhirsutum	NAME	EXPA4	DESC	Expansin-A4		TATA-box	ATTATA	1153	6	+	Brassica napus	core promoter element around -30 of transcription start
Ghir_A03G005140.1upstream_seq	2000bp	A03	8776927-8778926	-	ORG	Gossypiumhirsutum	NAME	EXPA4	DESC	Expansin-A4		TATA-box	TATAA	1154	5	-	Arabidopsis thaliana	core promoter element around -30 of transcription start
Ghir_A03G005140.1upstream_seq	2000bp	A03	8776927-8778926	-	ORG	Gossypiumhirsutum	NAME	EXPA4	DESC	Expansin-A4		TATA-box	TATA	1155	4	-	Arabidopsis thaliana	core promoter element around -30 of transcription start
Ghir_A03G005140.1upstream_seq	2000bp	A03	8776927-8778926	-	ORG	Gossypiumhirsutum	NAME	EXPA4	DESC	Expansin-A4		TATA-box	ATTATA	1188	6	+	Brassica napus	core promoter element around -30 of transcription start
Ghir_A03G005140.1upstream_seq	2000bp	A03	8776927-8778926	-	ORG	Gossypiumhirsutum	NAME	EXPA4	DESC	Expansin-A4		TATA-box	TATAA	1189	5	-	Arabidopsis thaliana	core promoter element around -30 of transcription start
Ghir_A03G005140.1upstream_seq	2000bp	A03	8776927-8778926	-	ORG	Gossypiumhirsutum	NAME	EXPA4	DESC	Expansin-A4		TATA-box	TATA	1190	4	-	Arabidopsis thaliana	core promoter element around -30 of transcription start
Ghir_A03G005140.1upstream_seq	2000bp	A03	8776927-8778926	-	ORG	Gossypiumhirsutum	NAME	EXPA4	DESC	Expansin-A4		TATA-box	TACAAAA	1225	7	+	Oryza sativa	core promoter element around -30 of transcription start
Ghir_A03G005140.1upstream_seq	2000bp	A03	8776927-8778926	-	ORG	Gossypiumhirsutum	NAME	EXPA4	DESC	Expansin-A4		TATA-box	ATATAA	1264	6	+	Brassica oleracea	core promoter element around -30 of transcription start
Ghir_A03G005140.1upstream_seq	2000bp	A03	8776927-8778926	-	ORG	Gossypiumhirsutum	NAME	EXPA4	DESC	Expansin-A4		TATA-box	TATA	1265	4	-	Arabidopsis thaliana	core promoter element around -30 of transcription start
Ghir_A03G005140.1upstream_seq	2000bp	A03	8776927-8778926	-	ORG	Gossypiumhirsutum	NAME	EXPA4	DESC	Expansin-A4		TATA-box	ATATAT	1282	6	-	Brassica napus	core promoter element around -30 of transcription start
Ghir_A03G005140.1upstream_seq	2000bp	A03	8776927-8778926	-	ORG	Gossypiumhirsutum	NAME	EXPA4	DESC	Expansin-A4		TATA-box	TATATA	1283	6	-	Arabidopsis thaliana	core promoter element around -30 of transcription start
Ghir_A03G005140.1upstream_seq	2000bp	A03	8776927-8778926	-	ORG	Gossypiumhirsutum	NAME	EXPA4	DESC	Expansin-A4		TATA-box	TATA	1285	4	-	Arabidopsis thaliana	core promoter element around -30 of transcription start
Ghir_A03G005140.1upstream_seq	2000bp	A03	8776927-8778926	-	ORG	Gossypiumhirsutum	NAME	EXPA4	DESC	Expansin-A4		TATA-box	TATA	1398	4	-	Arabidopsis thaliana	core promoter element around -30 of transcription start
Ghir_A03G005140.1upstream_seq	2000bp	A03	8776927-8778926	-	ORG	Gossypiumhirsutum	NAME	EXPA4	DESC	Expansin-A4		TATA-box	TATAA	1444	5	-	Arabidopsis thaliana	core promoter element around -30 of transcription start
Ghir_A03G005140.1upstream_seq	2000bp	A03	8776927-8778926	-	ORG	Gossypiumhirsutum	NAME	EXPA4	DESC	Expansin-A4		TATA-box	TATA	1445	4	-	Arabidopsis thaliana	core promoter element around -30 of transcription start
Ghir_A03G005140.1upstream_seq	2000bp	A03	8776927-8778926	-	ORG	Gossypiumhirsutum	NAME	EXPA4	DESC	Expansin-A4		TATA-box	ATATAA	1512	6	+	Brassica oleracea	core promoter element around -30 of transcription start
Ghir_A03G005140.1upstream_seq	2000bp	A03	8776927-8778926	-	ORG	Gossypiumhirsutum	NAME	EXPA4	DESC	Expansin-A4		TATA-box	TATA	1513	4	-	Arabidopsis thaliana	core promoter element around -30 of transcription start
Ghir_A03G005140.1upstream_seq	2000bp	A03	8776927-8778926	-	ORG	Gossypiumhirsutum	NAME	EXPA4	DESC	Expansin-A4		TATA-box	TATAAAT	1540	7	-	Brassica juncea	core promoter element around -30 of transcription start
Ghir_A03G005140.1upstream_seq	2000bp	A03	8776927-8778926	-	ORG	Gossypiumhirsutum	NAME	EXPA4	DESC	Expansin-A4		TATA-box	TATAAA	1541	6	-	Helianthus annuus	core promoter element around -30 of transcription start
Ghir_A03G005140.1upstream_seq	2000bp	A03	8776927-8778926	-	ORG	Gossypiumhirsutum	NAME	EXPA4	DESC	Expansin-A4		TATA-box	TATAA	1542	5	-	Arabidopsis thaliana	core promoter element around -30 of transcription start
Ghir_A03G005140.1upstream_seq	2000bp	A03	8776927-8778926	-	ORG	Gossypiumhirsutum	NAME	EXPA4	DESC	Expansin-A4		TATA-box	TATA	1543	4	-	Arabidopsis thaliana	core promoter element around -30 of transcription start
Ghir_A03G005140.1upstream_seq	2000bp	A03	8776927-8778926	-	ORG	Gossypiumhirsutum	NAME	EXPA4	DESC	Expansin-A4		TATA-box	TATAAAA	1579	7	-	Pisum sativum	core promoter element around -30 of transcription start
Ghir_A03G005140.1upstream_seq	2000bp	A03	8776927-8778926	-	ORG	Gossypiumhirsutum	NAME	EXPA4	DESC	Expansin-A4		TATA-box	TATAAA	1580	6	-	Helianthus annuus	core promoter element around -30 of transcription start
Ghir_A03G005140.1upstream_seq	2000bp	A03	8776927-8778926	-	ORG	Gossypiumhirsutum	NAME	EXPA4	DESC	Expansin-A4		TATA-box	TATAA	1581	5	-	Arabidopsis thaliana	core promoter element around -30 of transcription start
Ghir_A03G005140.1upstream_seq	2000bp	A03	8776927-8778926	-	ORG	Gossypiumhirsutum	NAME	EXPA4	DESC	Expansin-A4		TATA-box	TATA	1582	4	-	Arabidopsis thaliana	core promoter element around -30 of transcription start
Ghir_A03G005140.1upstream_seq	2000bp	A03	8776927-8778926	-	ORG	Gossypiumhirsutum	NAME	EXPA4	DESC	Expansin-A4		TATA-box	TATTTAAA	1603	8	-	Arabidopsis thaliana	core promoter element around -30 of transcription start
Ghir_A03G005140.1upstream_seq	2000bp	A03	8776927-8778926	-	ORG	Gossypiumhirsutum	NAME	EXPA4	DESC	Expansin-A4		TATA-box	ATATAA	1641	6	+	Brassica oleracea	core promoter element around -30 of transcription start
Ghir_A03G005140.1upstream_seq	2000bp	A03	8776927-8778926	-	ORG	Gossypiumhirsutum	NAME	EXPA4	DESC	Expansin-A4		TATA-box	TATA	1642	4	-	Arabidopsis thaliana	core promoter element around -30 of transcription start
Ghir_A03G005140.1upstream_seq	2000bp	A03	8776927-8778926	-	ORG	Gossypiumhirsutum	NAME	EXPA4	DESC	Expansin-A4		TATA-box	TATTTAAA	1657	8	-	Arabidopsis thaliana	core promoter element around -30 of transcription start
Ghir_A03G005140.1upstream_seq	2000bp	A03	8776927-8778926	-	ORG	Gossypiumhirsutum	NAME	EXPA4	DESC	Expansin-A4		TATA-box	ATTATA	1677	6	+	Brassica napus	core promoter element around -30 of transcription start
Ghir_A03G005140.1upstream_seq	2000bp	A03	8776927-8778926	-	ORG	Gossypiumhirsutum	NAME	EXPA4	DESC	Expansin-A4		TATA-box	TATAA	1678	5	-	Arabidopsis thaliana	core promoter element around -30 of transcription start
Ghir_A03G005140.1upstream_seq	2000bp	A03	8776927-8778926	-	ORG	Gossypiumhirsutum	NAME	EXPA4	DESC	Expansin-A4		TATA-box	TATA	1679	4	-	Arabidopsis thaliana	core promoter element around -30 of transcription start
Ghir_A03G005140.1upstream_seq	2000bp	A03	8776927-8778926	-	ORG	Gossypiumhirsutum	NAME	EXPA4	DESC	Expansin-A4		TATA-box	ATATAA	1687	6	+	Brassica oleracea	core promoter element around -30 of transcription start
Ghir_A03G005140.1upstream_seq	2000bp	A03	8776927-8778926	-	ORG	Gossypiumhirsutum	NAME	EXPA4	DESC	Expansin-A4		TATA-box	TATA	1688	4	-	Arabidopsis thaliana	core promoter element around -30 of transcription start
Ghir_A03G005140.1upstream_seq	2000bp	A03	8776927-8778926	-	ORG	Gossypiumhirsutum	NAME	EXPA4	DESC	Expansin-A4		TATA-box	TATACA	1701	6	-	Helianthus annuus	core promoter element around -30 of transcription start
Ghir_A03G005140.1upstream_seq	2000bp	A03	8776927-8778926	-	ORG	Gossypiumhirsutum	NAME	EXPA4	DESC	Expansin-A4		TATA-box	TATA	1703	4	-	Arabidopsis thaliana	core promoter element around -30 of transcription start
Ghir_A03G005140.1upstream_seq	2000bp	A03	8776927-8778926	-	ORG	Gossypiumhirsutum	NAME	EXPA4	DESC	Expansin-A4		TATA-box	ATATAA	1741	6	+	Brassica oleracea	core promoter element around -30 of transcription start
Ghir_A03G005140.1upstream_seq	2000bp	A03	8776927-8778926	-	ORG	Gossypiumhirsutum	NAME	EXPA4	DESC	Expansin-A4		TATA-box	TATA	1742	4	-	Arabidopsis thaliana	core promoter element around -30 of transcription start
Ghir_A03G005140.1upstream_seq	2000bp	A03	8776927-8778926	-	ORG	Gossypiumhirsutum	NAME	EXPA4	DESC	Expansin-A4		TATA-box	ATATAA	1880	6	+	Brassica oleracea	core promoter element around -30 of transcription start
Ghir_A03G005140.1upstream_seq	2000bp	A03	8776927-8778926	-	ORG	Gossypiumhirsutum	NAME	EXPA4	DESC	Expansin-A4		TATA-box	TATA	1881	4	-	Arabidopsis thaliana	core promoter element around -30 of transcription start
Ghir_A03G005140.1upstream_seq	2000bp	A03	8776927-8778926	-	ORG	Gossypiumhirsutum	NAME	EXPA4	DESC	Expansin-A4		TATA-box	TATA	1967	4	-	Arabidopsis thaliana	core promoter element around -30 of transcription start
Ghir_A03G005140.1upstream_seq	2000bp	A03	8776927-8778926	-	ORG	Gossypiumhirsutum	NAME	EXPA4	DESC	Expansin-A4		as-1	TGACG	933	5	+	Arabidopsis thaliana
Ghir_A03G005140.1upstream_seq	2000bp	A03	8776927-8778926	-	ORG	Gossypiumhirsutum	NAME	EXPA4	DESC	Expansin-A4		Box 4	ATTAAT	332	6	+	Petroselinum crispum	part of a conserved DNA module involved in light responsiveness
Ghir_A03G005140.1upstream_seq	2000bp	A03	8776927-8778926	-	ORG	Gossypiumhirsutum	NAME	EXPA4	DESC	Expansin-A4		Box 4	ATTAAT	655	6	+	Petroselinum crispum	part of a conserved DNA module involved in light responsiveness
Ghir_A03G005140.1upstream_seq	2000bp	A03	8776927-8778926	-	ORG	Gossypiumhirsutum	NAME	EXPA4	DESC	Expansin-A4		Box 4	ATTAAT	665	6	+	Petroselinum crispum	part of a conserved DNA module involved in light responsiveness
Ghir_A03G005140.1upstream_seq	2000bp	A03	8776927-8778926	-	ORG	Gossypiumhirsutum	NAME	EXPA4	DESC	Expansin-A4		Box 4	ATTAAT	1038	6	-	Petroselinum crispum	part of a conserved DNA module involved in light responsiveness
Ghir_A03G005140.1upstream_seq	2000bp	A03	8776927-8778926	-	ORG	Gossypiumhirsutum	NAME	EXPA4	DESC	Expansin-A4		Box 4	ATTAAT	1260	6	-	Petroselinum crispum	part of a conserved DNA module involved in light responsiveness
Ghir_A03G005140.1upstream_seq	2000bp	A03	8776927-8778926	-	ORG	Gossypiumhirsutum	NAME	EXPA4	DESC	Expansin-A4		Box 4	ATTAAT	1621	6	-	Petroselinum crispum	part of a conserved DNA module involved in light responsiveness
Ghir_A03G005140.1upstream_seq	2000bp	A03	8776927-8778926	-	ORG	Gossypiumhirsutum	NAME	EXPA4	DESC	Expansin-A4		Box 4	ATTAAT	1810	6	-	Petroselinum crispum	part of a conserved DNA module involved in light responsiveness
Ghir_A03G005140.1upstream_seq	2000bp	A03	8776927-8778926	-	ORG	Gossypiumhirsutum	NAME	EXPA4	DESC	Expansin-A4		Box 4	ATTAAT	1908	6	-	Petroselinum crispum	part of a conserved DNA module involved in light responsiveness
Ghir_A03G005140.1upstream_seq	2000bp	A03	8776927-8778926	-	ORG	Gossypiumhirsutum	NAME	EXPA4	DESC	Expansin-A4		RY-element	CATGCATG	358	8	+	Helianthus annuus	cis-acting regulatory element involved in seed-specific regulation
Ghir_A03G005140.1upstream_seq	2000bp	A03	8776927-8778926	-	ORG	Gossypiumhirsutum	NAME	EXPA4	DESC	Expansin-A4		ERE	ATTTTAAA	536	8	-	Nicotiana glutinos
Ghir_A03G005140.1upstream_seq	2000bp	A03	8776927-8778926	-	ORG	Gossypiumhirsutum	NAME	EXPA4	DESC	Expansin-A4		ERE	ATTTTAAA	581	8	-	Nicotiana glutinos
Ghir_A03G005140.1upstream_seq	2000bp	A03	8776927-8778926	-	ORG	Gossypiumhirsutum	NAME	EXPA4	DESC	Expansin-A4		ERE	ATTTTAAA	750	8	+	Nicotiana glutinos
Ghir_A03G005140.1upstream_seq	2000bp	A03	8776927-8778926	-	ORG	Gossypiumhirsutum	NAME	EXPA4	DESC	Expansin-A4		TGACG-motif	TGACG	933	5	+	Hordeum vulgare	cis-acting regulatory element involved in the MeJA-responsiveness
Ghir_A03G005140.1upstream_seq	2000bp	A03	8776927-8778926	-	ORG	Gossypiumhirsutum	NAME	EXPA4	DESC	Expansin-A4		Myb	TAACTG	1373	6	-	Arabidopsis thaliana
Ghir_A03G005140.1upstream_seq	2000bp	A03	8776927-8778926	-	ORG	Gossypiumhirsutum	NAME	EXPA4	DESC	Expansin-A4		STRE	AGGGG	1974	5	-	Arabidopsis thaliana
Ghir_A03G005140.1upstream_seq	2000bp	A03	8776927-8778926	-	ORG	Gossypiumhirsutum	NAME	EXPA4	DESC	Expansin-A4		STRE	AGGGG	1994	5	-	Arabidopsis thaliana
Ghir_A03G005140.1upstream_seq	2000bp	A03	8776927-8778926	-	ORG	Gossypiumhirsutum	NAME	EXPA4	DESC	Expansin-A4		TCA-element	CCATCTTTTT	127	9	+	Nicotiana tabacum	cis-acting element involved in salicylic acid responsiveness
Ghir_A03G005140.1upstream_seq	2000bp	A03	8776927-8778926	-	ORG	Gossypiumhirsutum	NAME	EXPA4	DESC	Expansin-A4		GA-motif	ATAGATAA	143	8	+	Arabidopsis thaliana	part of a light responsive element
Ghir_A03G005140.1upstream_seq	2000bp	A03	8776927-8778926	-	ORG	Gossypiumhirsutum	NAME	EXPA4	DESC	Expansin-A4		Unnamed__4	CTCC	470	4	-	Petroselinum hortense
Ghir_A03G005140.1upstream_seq	2000bp	A03	8776927-8778926	-	ORG	Gossypiumhirsutum	NAME	EXPA4	DESC	Expansin-A4		Unnamed__4	CTCC	1437	4	+	Petroselinum hortense
Ghir_A03G005140.1upstream_seq	2000bp	A03	8776927-8778926	-	ORG	Gossypiumhirsutum	NAME	EXPA4	DESC	Expansin-A4		Unnamed__4	CTCC	1558	4	-	Petroselinum hortense
Ghir_A03G005140.1upstream_seq	2000bp	A03	8776927-8778926	-	ORG	Gossypiumhirsutum	NAME	EXPA4	DESC	Expansin-A4		Unnamed__1	GAATTTAATTAA	648	11	+	Glycine max	60K protein binding site
Ghir_A03G005140.1upstream_seq	2000bp	A03	8776927-8778926	-	ORG	Gossypiumhirsutum	NAME	EXPA4	DESC	Expansin-A4		Unnamed__1	CGTGG	936	5	+	Zea mays
Ghir_A03G005140.1upstream_seq	2000bp	A03	8776927-8778926	-	ORG	Gossypiumhirsutum	NAME	EXPA4	DESC	Expansin-A4		Unnamed__1	GAATTTAATTAA	1121	11	-	Glycine max	60K protein binding site
Ghir_A03G005140.1upstream_seq	2000bp	A03	8776927-8778926	-	ORG	Gossypiumhirsutum	NAME	EXPA4	DESC	Expansin-A4		Unnamed__1	CGTGG	1439	5	-	Zea mays
Ghir_A03G011510.1upstream_seq	2000bp	A03	66464652-66466651	-	ORG	Gossypiumhirsutum	NAME	EXPA15	DESC	Expansin-A15		circadian	CAAAGATATC	405	9	-	Lycopersicon esculentum	cis-acting regulatory element involved in circadian control
Ghir_A03G011510.1upstream_seq	2000bp	A03	66464652-66466651	-	ORG	Gossypiumhirsutum	NAME	EXPA15	DESC	Expansin-A15		GATA-motif	AAGATAAGATT	1770	10	+	Arabidopsis thaliana	part of a light responsive element
Ghir_A03G011510.1upstream_seq	2000bp	A03	66464652-66466651	-	ORG	Gossypiumhirsutum	NAME	EXPA15	DESC	Expansin-A15		AT1-motif	AATTATTTTTTATT	1182	13	-	Solanum tuberosum	part of a light responsive module
Ghir_A03G011510.1upstream_seq	2000bp	A03	66464652-66466651	-	ORG	Gossypiumhirsutum	NAME	EXPA15	DESC	Expansin-A15		Box 4	ATTAAT	929	6	+	Petroselinum crispum	part of a conserved DNA module involved in light responsiveness
Ghir_A03G011510.1upstream_seq	2000bp	A03	66464652-66466651	-	ORG	Gossypiumhirsutum	NAME	EXPA15	DESC	Expansin-A15		Box 4	ATTAAT	1012	6	-	Petroselinum crispum	part of a conserved DNA module involved in light responsiveness
Ghir_A03G011510.1upstream_seq	2000bp	A03	66464652-66466651	-	ORG	Gossypiumhirsutum	NAME	EXPA15	DESC	Expansin-A15		Box 4	ATTAAT	1117	6	-	Petroselinum crispum	part of a conserved DNA module involved in light responsiveness
Ghir_A03G011510.1upstream_seq	2000bp	A03	66464652-66466651	-	ORG	Gossypiumhirsutum	NAME	EXPA15	DESC	Expansin-A15		Box 4	ATTAAT	1220	6	-	Petroselinum crispum	part of a conserved DNA module involved in light responsiveness
Ghir_A03G011510.1upstream_seq	2000bp	A03	66464652-66466651	-	ORG	Gossypiumhirsutum	NAME	EXPA15	DESC	Expansin-A15		Box 4	ATTAAT	1430	6	-	Petroselinum crispum	part of a conserved DNA module involved in light responsiveness
Ghir_A03G011510.1upstream_seq	2000bp	A03	66464652-66466651	-	ORG	Gossypiumhirsutum	NAME	EXPA15	DESC	Expansin-A15		Box 4	ATTAAT	1642	6	-	Petroselinum crispum	part of a conserved DNA module involved in light responsiveness
Ghir_A03G011510.1upstream_seq	2000bp	A03	66464652-66466651	-	ORG	Gossypiumhirsutum	NAME	EXPA15	DESC	Expansin-A15		TATA-box	TATA	12	4	+	Arabidopsis thaliana	core promoter element around -30 of transcription start
Ghir_A03G011510.1upstream_seq	2000bp	A03	66464652-66466651	-	ORG	Gossypiumhirsutum	NAME	EXPA15	DESC	Expansin-A15		TATA-box	TATAAA	21	6	-	Helianthus annuus	core promoter element around -30 of transcription start
Ghir_A03G011510.1upstream_seq	2000bp	A03	66464652-66466651	-	ORG	Gossypiumhirsutum	NAME	EXPA15	DESC	Expansin-A15		TATA-box	TATAA	22	5	-	Arabidopsis thaliana	core promoter element around -30 of transcription start
Ghir_A03G011510.1upstream_seq	2000bp	A03	66464652-66466651	-	ORG	Gossypiumhirsutum	NAME	EXPA15	DESC	Expansin-A15		TATA-box	TATA	23	4	+	Arabidopsis thaliana	core promoter element around -30 of transcription start
Ghir_A03G011510.1upstream_seq	2000bp	A03	66464652-66466651	-	ORG	Gossypiumhirsutum	NAME	EXPA15	DESC	Expansin-A15		TATA-box	TATACA	403	6	-	Helianthus annuus	core promoter element around -30 of transcription start
Ghir_A03G011510.1upstream_seq	2000bp	A03	66464652-66466651	-	ORG	Gossypiumhirsutum	NAME	EXPA15	DESC	Expansin-A15		TATA-box	TATA	405	4	+	Arabidopsis thaliana	core promoter element around -30 of transcription start
Ghir_A03G011510.1upstream_seq	2000bp	A03	66464652-66466651	-	ORG	Gossypiumhirsutum	NAME	EXPA15	DESC	Expansin-A15		TATA-box	TATAA	536	5	-	Arabidopsis thaliana	core promoter element around -30 of transcription start
Ghir_A03G011510.1upstream_seq	2000bp	A03	66464652-66466651	-	ORG	Gossypiumhirsutum	NAME	EXPA15	DESC	Expansin-A15		TATA-box	TATA	537	4	+	Arabidopsis thaliana	core promoter element around -30 of transcription start
Ghir_A03G011510.1upstream_seq	2000bp	A03	66464652-66466651	-	ORG	Gossypiumhirsutum	NAME	EXPA15	DESC	Expansin-A15		TATA-box	TATAAGAA	584	8	-	Zea mays	core promoter element around -30 of transcription start
Ghir_A03G011510.1upstream_seq	2000bp	A03	66464652-66466651	-	ORG	Gossypiumhirsutum	NAME	EXPA15	DESC	Expansin-A15		TATA-box	TATAA	587	5	-	Arabidopsis thaliana	core promoter element around -30 of transcription start
Ghir_A03G011510.1upstream_seq	2000bp	A03	66464652-66466651	-	ORG	Gossypiumhirsutum	NAME	EXPA15	DESC	Expansin-A15		TATA-box	TATA	588	4	+	Arabidopsis thaliana	core promoter element around -30 of transcription start
Ghir_A03G011510.1upstream_seq	2000bp	A03	66464652-66466651	-	ORG	Gossypiumhirsutum	NAME	EXPA15	DESC	Expansin-A15		TATA-box	TATACA	738	6	-	Helianthus annuus	core promoter element around -30 of transcription start
Ghir_A03G011510.1upstream_seq	2000bp	A03	66464652-66466651	-	ORG	Gossypiumhirsutum	NAME	EXPA15	DESC	Expansin-A15		TATA-box	TATA	740	4	+	Arabidopsis thaliana	core promoter element around -30 of transcription start
Ghir_A03G011510.1upstream_seq	2000bp	A03	66464652-66466651	-	ORG	Gossypiumhirsutum	NAME	EXPA15	DESC	Expansin-A15		TATA-box	ATATAA	749	6	+	Brassica oleracea	core promoter element around -30 of transcription start
Ghir_A03G011510.1upstream_seq	2000bp	A03	66464652-66466651	-	ORG	Gossypiumhirsutum	NAME	EXPA15	DESC	Expansin-A15		TATA-box	TATA	750	4	+	Arabidopsis thaliana	core promoter element around -30 of transcription start
Ghir_A03G011510.1upstream_seq	2000bp	A03	66464652-66466651	-	ORG	Gossypiumhirsutum	NAME	EXPA15	DESC	Expansin-A15		TATA-box	TATATA	781	6	+	Arabidopsis thaliana	core promoter element around -30 of transcription start
Ghir_A03G011510.1upstream_seq	2000bp	A03	66464652-66466651	-	ORG	Gossypiumhirsutum	NAME	EXPA15	DESC	Expansin-A15		TATA-box	ATATAA	782	6	+	Brassica oleracea	core promoter element around -30 of transcription start
Ghir_A03G011510.1upstream_seq	2000bp	A03	66464652-66466651	-	ORG	Gossypiumhirsutum	NAME	EXPA15	DESC	Expansin-A15		TATA-box	TATA	783	4	+	Arabidopsis thaliana	core promoter element around -30 of transcription start
Ghir_A03G011510.1upstream_seq	2000bp	A03	66464652-66466651	-	ORG	Gossypiumhirsutum	NAME	EXPA15	DESC	Expansin-A15		TATA-box	ATATAA	834	6	+	Brassica oleracea	core promoter element around -30 of transcription start
Ghir_A03G011510.1upstream_seq	2000bp	A03	66464652-66466651	-	ORG	Gossypiumhirsutum	NAME	EXPA15	DESC	Expansin-A15		TATA-box	TATA	835	4	+	Arabidopsis thaliana	core promoter element around -30 of transcription start
Ghir_A03G011510.1upstream_seq	2000bp	A03	66464652-66466651	-	ORG	Gossypiumhirsutum	NAME	EXPA15	DESC	Expansin-A15		TATA-box	ATATAA	860	6	+	Brassica oleracea	core promoter element around -30 of transcription start
Ghir_A03G011510.1upstream_seq	2000bp	A03	66464652-66466651	-	ORG	Gossypiumhirsutum	NAME	EXPA15	DESC	Expansin-A15		TATA-box	TATA	861	4	+	Arabidopsis thaliana	core promoter element around -30 of transcription start
Ghir_A03G011510.1upstream_seq	2000bp	A03	66464652-66466651	-	ORG	Gossypiumhirsutum	NAME	EXPA15	DESC	Expansin-A15		TATA-box	ATATAA	897	6	+	Brassica oleracea	core promoter element around -30 of transcription start
Ghir_A03G011510.1upstream_seq	2000bp	A03	66464652-66466651	-	ORG	Gossypiumhirsutum	NAME	EXPA15	DESC	Expansin-A15		TATA-box	TATA	898	4	+	Arabidopsis thaliana	core promoter element around -30 of transcription start
Ghir_A03G011510.1upstream_seq	2000bp	A03	66464652-66466651	-	ORG	Gossypiumhirsutum	NAME	EXPA15	DESC	Expansin-A15		TATA-box	TATAAAT	920	7	-	Brassica juncea	core promoter element around -30 of transcription start
Ghir_A03G011510.1upstream_seq	2000bp	A03	66464652-66466651	-	ORG	Gossypiumhirsutum	NAME	EXPA15	DESC	Expansin-A15		TATA-box	TATAAA	921	6	-	Helianthus annuus	core promoter element around -30 of transcription start
Ghir_A03G011510.1upstream_seq	2000bp	A03	66464652-66466651	-	ORG	Gossypiumhirsutum	NAME	EXPA15	DESC	Expansin-A15		TATA-box	TATAA	922	5	-	Arabidopsis thaliana	core promoter element around -30 of transcription start
Ghir_A03G011510.1upstream_seq	2000bp	A03	66464652-66466651	-	ORG	Gossypiumhirsutum	NAME	EXPA15	DESC	Expansin-A15		TATA-box	TATA	923	4	+	Arabidopsis thaliana	core promoter element around -30 of transcription start
Ghir_A03G011510.1upstream_seq	2000bp	A03	66464652-66466651	-	ORG	Gossypiumhirsutum	NAME	EXPA15	DESC	Expansin-A15		TATA-box	TATACA	945	6	-	Helianthus annuus	core promoter element around -30 of transcription start
Ghir_A03G011510.1upstream_seq	2000bp	A03	66464652-66466651	-	ORG	Gossypiumhirsutum	NAME	EXPA15	DESC	Expansin-A15		TATA-box	TATA	947	4	+	Arabidopsis thaliana	core promoter element around -30 of transcription start
Ghir_A03G011510.1upstream_seq	2000bp	A03	66464652-66466651	-	ORG	Gossypiumhirsutum	NAME	EXPA15	DESC	Expansin-A15		TATA-box	ATATAA	956	6	+	Brassica oleracea	core promoter element around -30 of transcription start
Ghir_A03G011510.1upstream_seq	2000bp	A03	66464652-66466651	-	ORG	Gossypiumhirsutum	NAME	EXPA15	DESC	Expansin-A15		TATA-box	TATA	957	4	+	Arabidopsis thaliana	core promoter element around -30 of transcription start
Ghir_A03G011510.1upstream_seq	2000bp	A03	66464652-66466651	-	ORG	Gossypiumhirsutum	NAME	EXPA15	DESC	Expansin-A15		TATA-box	ATATAT	990	6	+	Brassica napus	core promoter element around -30 of transcription start
Ghir_A03G011510.1upstream_seq	2000bp	A03	66464652-66466651	-	ORG	Gossypiumhirsutum	NAME	EXPA15	DESC	Expansin-A15		TATA-box	TATATA	991	6	+	Arabidopsis thaliana	core promoter element around -30 of transcription start
Ghir_A03G011510.1upstream_seq	2000bp	A03	66464652-66466651	-	ORG	Gossypiumhirsutum	NAME	EXPA15	DESC	Expansin-A15		TATA-box	ATATAT	992	6	+	Brassica napus	core promoter element around -30 of transcription start
Ghir_A03G011510.1upstream_seq	2000bp	A03	66464652-66466651	-	ORG	Gossypiumhirsutum	NAME	EXPA15	DESC	Expansin-A15		TATA-box	TATA	993	4	+	Arabidopsis thaliana	core promoter element around -30 of transcription start
Ghir_A03G011510.1upstream_seq	2000bp	A03	66464652-66466651	-	ORG	Gossypiumhirsutum	NAME	EXPA15	DESC	Expansin-A15		TATA-box	ATTATA	1007	6	+	Brassica napus	core promoter element around -30 of transcription start
Ghir_A03G011510.1upstream_seq	2000bp	A03	66464652-66466651	-	ORG	Gossypiumhirsutum	NAME	EXPA15	DESC	Expansin-A15		TATA-box	TATAA	1008	5	-	Arabidopsis thaliana	core promoter element around -30 of transcription start
Ghir_A03G011510.1upstream_seq	2000bp	A03	66464652-66466651	-	ORG	Gossypiumhirsutum	NAME	EXPA15	DESC	Expansin-A15		TATA-box	TATA	1009	4	-	Arabidopsis thaliana	core promoter element around -30 of transcription start
Ghir_A03G011510.1upstream_seq	2000bp	A03	66464652-66466651	-	ORG	Gossypiumhirsutum	NAME	EXPA15	DESC	Expansin-A15		TATA-box	ATTATA	1032	6	+	Brassica napus	core promoter element around -30 of transcription start
Ghir_A03G011510.1upstream_seq	2000bp	A03	66464652-66466651	-	ORG	Gossypiumhirsutum	NAME	EXPA15	DESC	Expansin-A15		TATA-box	TATAA	1033	5	-	Arabidopsis thaliana	core promoter element around -30 of transcription start
Ghir_A03G011510.1upstream_seq	2000bp	A03	66464652-66466651	-	ORG	Gossypiumhirsutum	NAME	EXPA15	DESC	Expansin-A15		TATA-box	TATA	1034	4	-	Arabidopsis thaliana	core promoter element around -30 of transcription start
Ghir_A03G011510.1upstream_seq	2000bp	A03	66464652-66466651	-	ORG	Gossypiumhirsutum	NAME	EXPA15	DESC	Expansin-A15		TATA-box	ATATAA	1045	6	+	Brassica oleracea	core promoter element around -30 of transcription start
Ghir_A03G011510.1upstream_seq	2000bp	A03	66464652-66466651	-	ORG	Gossypiumhirsutum	NAME	EXPA15	DESC	Expansin-A15		TATA-box	TATA	1046	4	-	Arabidopsis thaliana	core promoter element around -30 of transcription start
Ghir_A03G011510.1upstream_seq	2000bp	A03	66464652-66466651	-	ORG	Gossypiumhirsutum	NAME	EXPA15	DESC	Expansin-A15		TATA-box	TATAA	1064	5	-	Arabidopsis thaliana	core promoter element around -30 of transcription start
Ghir_A03G011510.1upstream_seq	2000bp	A03	66464652-66466651	-	ORG	Gossypiumhirsutum	NAME	EXPA15	DESC	Expansin-A15		TATA-box	TATA	1065	4	-	Arabidopsis thaliana	core promoter element around -30 of transcription start
Ghir_A03G011510.1upstream_seq	2000bp	A03	66464652-66466651	-	ORG	Gossypiumhirsutum	NAME	EXPA15	DESC	Expansin-A15		TATA-box	ATATAT	1092	6	-	Brassica napus	core promoter element around -30 of transcription start
Ghir_A03G011510.1upstream_seq	2000bp	A03	66464652-66466651	-	ORG	Gossypiumhirsutum	NAME	EXPA15	DESC	Expansin-A15		TATA-box	TATA	1093	4	-	Arabidopsis thaliana	core promoter element around -30 of transcription start
Ghir_A03G011510.1upstream_seq	2000bp	A03	66464652-66466651	-	ORG	Gossypiumhirsutum	NAME	EXPA15	DESC	Expansin-A15		TATA-box	ATTATA	1131	6	+	Brassica napus	core promoter element around -30 of transcription start
Ghir_A03G011510.1upstream_seq	2000bp	A03	66464652-66466651	-	ORG	Gossypiumhirsutum	NAME	EXPA15	DESC	Expansin-A15		TATA-box	TATAA	1132	5	-	Arabidopsis thaliana	core promoter element around -30 of transcription start
Ghir_A03G011510.1upstream_seq	2000bp	A03	66464652-66466651	-	ORG	Gossypiumhirsutum	NAME	EXPA15	DESC	Expansin-A15		TATA-box	TATA	1133	4	-	Arabidopsis thaliana	core promoter element around -30 of transcription start
Ghir_A03G011510.1upstream_seq	2000bp	A03	66464652-66466651	-	ORG	Gossypiumhirsutum	NAME	EXPA15	DESC	Expansin-A15		TATA-box	TATAAAA	1137	7	-	Pisum sativum	core promoter element around -30 of transcription start
Ghir_A03G011510.1upstream_seq	2000bp	A03	66464652-66466651	-	ORG	Gossypiumhirsutum	NAME	EXPA15	DESC	Expansin-A15		TATA-box	TATAAA	1138	6	-	Helianthus annuus	core promoter element around -30 of transcription start
Ghir_A03G011510.1upstream_seq	2000bp	A03	66464652-66466651	-	ORG	Gossypiumhirsutum	NAME	EXPA15	DESC	Expansin-A15		TATA-box	TATAA	1139	5	-	Arabidopsis thaliana	core promoter element around -30 of transcription start
Ghir_A03G011510.1upstream_seq	2000bp	A03	66464652-66466651	-	ORG	Gossypiumhirsutum	NAME	EXPA15	DESC	Expansin-A15		TATA-box	TATA	1140	4	-	Arabidopsis thaliana	core promoter element around -30 of transcription start
Ghir_A03G011510.1upstream_seq	2000bp	A03	66464652-66466651	-	ORG	Gossypiumhirsutum	NAME	EXPA15	DESC	Expansin-A15		TATA-box	TATAAA	1151	6	-	Helianthus annuus	core promoter element around -30 of transcription start
Ghir_A03G011510.1upstream_seq	2000bp	A03	66464652-66466651	-	ORG	Gossypiumhirsutum	NAME	EXPA15	DESC	Expansin-A15		TATA-box	TATAA	1152	5	-	Arabidopsis thaliana	core promoter element around -30 of transcription start
Ghir_A03G011510.1upstream_seq	2000bp	A03	66464652-66466651	-	ORG	Gossypiumhirsutum	NAME	EXPA15	DESC	Expansin-A15		TATA-box	TATA	1153	4	-	Arabidopsis thaliana	core promoter element around -30 of transcription start
Ghir_A03G011510.1upstream_seq	2000bp	A03	66464652-66466651	-	ORG	Gossypiumhirsutum	NAME	EXPA15	DESC	Expansin-A15		TATA-box	TATAAAA	1176	7	-	Pisum sativum	core promoter element around -30 of transcription start
Ghir_A03G011510.1upstream_seq	2000bp	A03	66464652-66466651	-	ORG	Gossypiumhirsutum	NAME	EXPA15	DESC	Expansin-A15		TATA-box	TATAAA	1177	6	-	Helianthus annuus	core promoter element around -30 of transcription start
Ghir_A03G011510.1upstream_seq	2000bp	A03	66464652-66466651	-	ORG	Gossypiumhirsutum	NAME	EXPA15	DESC	Expansin-A15		TATA-box	TATAA	1178	5	-	Arabidopsis thaliana	core promoter element around -30 of transcription start
Ghir_A03G011510.1upstream_seq	2000bp	A03	66464652-66466651	-	ORG	Gossypiumhirsutum	NAME	EXPA15	DESC	Expansin-A15		TATA-box	TATA	1179	4	-	Arabidopsis thaliana	core promoter element around -30 of transcription start
Ghir_A03G011510.1upstream_seq	2000bp	A03	66464652-66466651	-	ORG	Gossypiumhirsutum	NAME	EXPA15	DESC	Expansin-A15		TATA-box	ATATAT	1228	6	-	Brassica napus	core promoter element around -30 of transcription start
Ghir_A03G011510.1upstream_seq	2000bp	A03	66464652-66466651	-	ORG	Gossypiumhirsutum	NAME	EXPA15	DESC	Expansin-A15		TATA-box	TATATA	1229	6	-	Arabidopsis thaliana	core promoter element around -30 of transcription start
Ghir_A03G011510.1upstream_seq	2000bp	A03	66464652-66466651	-	ORG	Gossypiumhirsutum	NAME	EXPA15	DESC	Expansin-A15		TATA-box	ATATAT	1230	6	-	Brassica napus	core promoter element around -30 of transcription start
Ghir_A03G011510.1upstream_seq	2000bp	A03	66464652-66466651	-	ORG	Gossypiumhirsutum	NAME	EXPA15	DESC	Expansin-A15		TATA-box	TATA	1231	4	-	Arabidopsis thaliana	core promoter element around -30 of transcription start
Ghir_A03G011510.1upstream_seq	2000bp	A03	66464652-66466651	-	ORG	Gossypiumhirsutum	NAME	EXPA15	DESC	Expansin-A15		TATA-box	taTATAAAtc	1257	9	-	Arabidopsis thaliana	core promoter element around -30 of transcription start
Ghir_A03G011510.1upstream_seq	2000bp	A03	66464652-66466651	-	ORG	Gossypiumhirsutum	NAME	EXPA15	DESC	Expansin-A15		TATA-box	TATAAAT	1258	7	-	Brassica juncea	core promoter element around -30 of transcription start
Ghir_A03G011510.1upstream_seq	2000bp	A03	66464652-66466651	-	ORG	Gossypiumhirsutum	NAME	EXPA15	DESC	Expansin-A15		TATA-box	TATAAA	1259	6	-	Helianthus annuus	core promoter element around -30 of transcription start
Ghir_A03G011510.1upstream_seq	2000bp	A03	66464652-66466651	-	ORG	Gossypiumhirsutum	NAME	EXPA15	DESC	Expansin-A15		TATA-box	TATATAA	1260	7	-	Arabidopsis thaliana	core promoter element around -30 of transcription start
Ghir_A03G011510.1upstream_seq	2000bp	A03	66464652-66466651	-	ORG	Gossypiumhirsutum	NAME	EXPA15	DESC	Expansin-A15		TATA-box	TATATA	1261	6	-	Arabidopsis thaliana	core promoter element around -30 of transcription start
Ghir_A03G011510.1upstream_seq	2000bp	A03	66464652-66466651	-	ORG	Gossypiumhirsutum	NAME	EXPA15	DESC	Expansin-A15		TATA-box	ATATAT	1262	6	-	Brassica napus	core promoter element around -30 of transcription start
Ghir_A03G011510.1upstream_seq	2000bp	A03	66464652-66466651	-	ORG	Gossypiumhirsutum	NAME	EXPA15	DESC	Expansin-A15		TATA-box	TATA	1263	4	-	Arabidopsis thaliana	core promoter element around -30 of transcription start
Ghir_A03G011510.1upstream_seq	2000bp	A03	66464652-66466651	-	ORG	Gossypiumhirsutum	NAME	EXPA15	DESC	Expansin-A15		TATA-box	ATTATA	1266	6	+	Brassica napus	core promoter element around -30 of transcription start
Ghir_A03G011510.1upstream_seq	2000bp	A03	66464652-66466651	-	ORG	Gossypiumhirsutum	NAME	EXPA15	DESC	Expansin-A15		TATA-box	TATAA	1267	5	-	Arabidopsis thaliana	core promoter element around -30 of transcription start
Ghir_A03G011510.1upstream_seq	2000bp	A03	66464652-66466651	-	ORG	Gossypiumhirsutum	NAME	EXPA15	DESC	Expansin-A15		TATA-box	TATA	1268	4	-	Arabidopsis thaliana	core promoter element around -30 of transcription start
Ghir_A03G011510.1upstream_seq	2000bp	A03	66464652-66466651	-	ORG	Gossypiumhirsutum	NAME	EXPA15	DESC	Expansin-A15		TATA-box	ATATAT	1277	6	-	Brassica napus	core promoter element around -30 of transcription start
Ghir_A03G011510.1upstream_seq	2000bp	A03	66464652-66466651	-	ORG	Gossypiumhirsutum	NAME	EXPA15	DESC	Expansin-A15		TATA-box	TATA	1278	4	-	Arabidopsis thaliana	core promoter element around -30 of transcription start
Ghir_A03G011510.1upstream_seq	2000bp	A03	66464652-66466651	-	ORG	Gossypiumhirsutum	NAME	EXPA15	DESC	Expansin-A15		TATA-box	ATATAA	1301	6	+	Brassica oleracea	core promoter element around -30 of transcription start
Ghir_A03G011510.1upstream_seq	2000bp	A03	66464652-66466651	-	ORG	Gossypiumhirsutum	NAME	EXPA15	DESC	Expansin-A15		TATA-box	TATA	1302	4	-	Arabidopsis thaliana	core promoter element around -30 of transcription start
Ghir_A03G011510.1upstream_seq	2000bp	A03	66464652-66466651	-	ORG	Gossypiumhirsutum	NAME	EXPA15	DESC	Expansin-A15		TATA-box	ATTATA	1334	6	+	Brassica napus	core promoter element around -30 of transcription start
Ghir_A03G011510.1upstream_seq	2000bp	A03	66464652-66466651	-	ORG	Gossypiumhirsutum	NAME	EXPA15	DESC	Expansin-A15		TATA-box	TATATAA	1335	7	-	Arabidopsis thaliana	core promoter element around -30 of transcription start
Ghir_A03G011510.1upstream_seq	2000bp	A03	66464652-66466651	-	ORG	Gossypiumhirsutum	NAME	EXPA15	DESC	Expansin-A15		TATA-box	TATATA	1336	6	-	Arabidopsis thaliana	core promoter element around -30 of transcription start
Ghir_A03G011510.1upstream_seq	2000bp	A03	66464652-66466651	-	ORG	Gossypiumhirsutum	NAME	EXPA15	DESC	Expansin-A15		TATA-box	ATATAT	1337	6	-	Brassica napus	core promoter element around -30 of transcription start
Ghir_A03G011510.1upstream_seq	2000bp	A03	66464652-66466651	-	ORG	Gossypiumhirsutum	NAME	EXPA15	DESC	Expansin-A15		TATA-box	TATA	1338	4	-	Arabidopsis thaliana	core promoter element around -30 of transcription start
Ghir_A03G011510.1upstream_seq	2000bp	A03	66464652-66466651	-	ORG	Gossypiumhirsutum	NAME	EXPA15	DESC	Expansin-A15		TATA-box	ATATAT	1353	6	-	Brassica napus	core promoter element around -30 of transcription start
Ghir_A03G011510.1upstream_seq	2000bp	A03	66464652-66466651	-	ORG	Gossypiumhirsutum	NAME	EXPA15	DESC	Expansin-A15		TATA-box	TATA	1354	4	-	Arabidopsis thaliana	core promoter element around -30 of transcription start
Ghir_A03G011510.1upstream_seq	2000bp	A03	66464652-66466651	-	ORG	Gossypiumhirsutum	NAME	EXPA15	DESC	Expansin-A15		TATA-box	TATAAAA	1384	7	-	Pisum sativum	core promoter element around -30 of transcription start
Ghir_A03G011510.1upstream_seq	2000bp	A03	66464652-66466651	-	ORG	Gossypiumhirsutum	NAME	EXPA15	DESC	Expansin-A15		TATA-box	TATAAA	1385	6	-	Helianthus annuus	core promoter element around -30 of transcription start
Ghir_A03G011510.1upstream_seq	2000bp	A03	66464652-66466651	-	ORG	Gossypiumhirsutum	NAME	EXPA15	DESC	Expansin-A15		TATA-box	TATAA	1386	5	-	Arabidopsis thaliana	core promoter element around -30 of transcription start
Ghir_A03G011510.1upstream_seq	2000bp	A03	66464652-66466651	-	ORG	Gossypiumhirsutum	NAME	EXPA15	DESC	Expansin-A15		TATA-box	TATA	1387	4	-	Arabidopsis thaliana	core promoter element around -30 of transcription start
Ghir_A03G011510.1upstream_seq	2000bp	A03	66464652-66466651	-	ORG	Gossypiumhirsutum	NAME	EXPA15	DESC	Expansin-A15		TATA-box	ATATAT	1396	6	-	Brassica napus	core promoter element around -30 of transcription start
Ghir_A03G011510.1upstream_seq	2000bp	A03	66464652-66466651	-	ORG	Gossypiumhirsutum	NAME	EXPA15	DESC	Expansin-A15		TATA-box	TATA	1397	4	-	Arabidopsis thaliana	core promoter element around -30 of transcription start
Ghir_A03G011510.1upstream_seq	2000bp	A03	66464652-66466651	-	ORG	Gossypiumhirsutum	NAME	EXPA15	DESC	Expansin-A15		TATA-box	ATATAA	1420	6	+	Brassica oleracea	core promoter element around -30 of transcription start
Ghir_A03G011510.1upstream_seq	2000bp	A03	66464652-66466651	-	ORG	Gossypiumhirsutum	NAME	EXPA15	DESC	Expansin-A15		TATA-box	TATA	1421	4	-	Arabidopsis thaliana	core promoter element around -30 of transcription start
Ghir_A03G011510.1upstream_seq	2000bp	A03	66464652-66466651	-	ORG	Gossypiumhirsutum	NAME	EXPA15	DESC	Expansin-A15		TATA-box	ATTATA	1452	6	+	Brassica napus	core promoter element around -30 of transcription start
Ghir_A03G011510.1upstream_seq	2000bp	A03	66464652-66466651	-	ORG	Gossypiumhirsutum	NAME	EXPA15	DESC	Expansin-A15		TATA-box	TATATAA	1453	7	-	Arabidopsis thaliana	core promoter element around -30 of transcription start
Ghir_A03G011510.1upstream_seq	2000bp	A03	66464652-66466651	-	ORG	Gossypiumhirsutum	NAME	EXPA15	DESC	Expansin-A15		TATA-box	TATATA	1454	6	-	Arabidopsis thaliana	core promoter element around -30 of transcription start
Ghir_A03G011510.1upstream_seq	2000bp	A03	66464652-66466651	-	ORG	Gossypiumhirsutum	NAME	EXPA15	DESC	Expansin-A15		TATA-box	ATATAT	1455	6	-	Brassica napus	core promoter element around -30 of transcription start
Ghir_A03G011510.1upstream_seq	2000bp	A03	66464652-66466651	-	ORG	Gossypiumhirsutum	NAME	EXPA15	DESC	Expansin-A15		TATA-box	TATA	1456	4	-	Arabidopsis thaliana	core promoter element around -30 of transcription start
Ghir_A03G011510.1upstream_seq	2000bp	A03	66464652-66466651	-	ORG	Gossypiumhirsutum	NAME	EXPA15	DESC	Expansin-A15		TATA-box	ATTATA	1465	6	+	Brassica napus	core promoter element around -30 of transcription start
Ghir_A03G011510.1upstream_seq	2000bp	A03	66464652-66466651	-	ORG	Gossypiumhirsutum	NAME	EXPA15	DESC	Expansin-A15		TATA-box	TATAA	1466	5	-	Arabidopsis thaliana	core promoter element around -30 of transcription start
Ghir_A03G011510.1upstream_seq	2000bp	A03	66464652-66466651	-	ORG	Gossypiumhirsutum	NAME	EXPA15	DESC	Expansin-A15		TATA-box	TATA	1467	4	-	Arabidopsis thaliana	core promoter element around -30 of transcription start
Ghir_A03G011510.1upstream_seq	2000bp	A03	66464652-66466651	-	ORG	Gossypiumhirsutum	NAME	EXPA15	DESC	Expansin-A15		TATA-box	ATATAT	1471	6	-	Brassica napus	core promoter element around -30 of transcription start
Ghir_A03G011510.1upstream_seq	2000bp	A03	66464652-66466651	-	ORG	Gossypiumhirsutum	NAME	EXPA15	DESC	Expansin-A15		TATA-box	TATA	1472	4	-	Arabidopsis thaliana	core promoter element around -30 of transcription start
Ghir_A03G011510.1upstream_seq	2000bp	A03	66464652-66466651	-	ORG	Gossypiumhirsutum	NAME	EXPA15	DESC	Expansin-A15		TATA-box	ATTATA	1496	6	+	Brassica napus	core promoter element around -30 of transcription start
Ghir_A03G011510.1upstream_seq	2000bp	A03	66464652-66466651	-	ORG	Gossypiumhirsutum	NAME	EXPA15	DESC	Expansin-A15		TATA-box	TATAA	1497	5	-	Arabidopsis thaliana	core promoter element around -30 of transcription start
Ghir_A03G011510.1upstream_seq	2000bp	A03	66464652-66466651	-	ORG	Gossypiumhirsutum	NAME	EXPA15	DESC	Expansin-A15		TATA-box	TATA	1498	4	-	Arabidopsis thaliana	core promoter element around -30 of transcription start
Ghir_A03G011510.1upstream_seq	2000bp	A03	66464652-66466651	-	ORG	Gossypiumhirsutum	NAME	EXPA15	DESC	Expansin-A15		TATA-box	TATAAAA	1502	7	-	Pisum sativum	core promoter element around -30 of transcription start
Ghir_A03G011510.1upstream_seq	2000bp	A03	66464652-66466651	-	ORG	Gossypiumhirsutum	NAME	EXPA15	DESC	Expansin-A15		TATA-box	TATAAA	1503	6	-	Helianthus annuus	core promoter element around -30 of transcription start
Ghir_A03G011510.1upstream_seq	2000bp	A03	66464652-66466651	-	ORG	Gossypiumhirsutum	NAME	EXPA15	DESC	Expansin-A15		TATA-box	TATAA	1504	5	-	Arabidopsis thaliana	core promoter element around -30 of transcription start
Ghir_A03G011510.1upstream_seq	2000bp	A03	66464652-66466651	-	ORG	Gossypiumhirsutum	NAME	EXPA15	DESC	Expansin-A15		TATA-box	TATA	1505	4	-	Arabidopsis thaliana	core promoter element around -30 of transcription start
Ghir_A03G011510.1upstream_seq	2000bp	A03	66464652-66466651	-	ORG	Gossypiumhirsutum	NAME	EXPA15	DESC	Expansin-A15		TATA-box	ATATAT	1514	6	-	Brassica napus	core promoter element around -30 of transcription start
Ghir_A03G011510.1upstream_seq	2000bp	A03	66464652-66466651	-	ORG	Gossypiumhirsutum	NAME	EXPA15	DESC	Expansin-A15		TATA-box	TATA	1515	4	-	Arabidopsis thaliana	core promoter element around -30 of transcription start
Ghir_A03G011510.1upstream_seq	2000bp	A03	66464652-66466651	-	ORG	Gossypiumhirsutum	NAME	EXPA15	DESC	Expansin-A15		TATA-box	ATATAA	1538	6	+	Brassica oleracea	core promoter element around -30 of transcription start
Ghir_A03G011510.1upstream_seq	2000bp	A03	66464652-66466651	-	ORG	Gossypiumhirsutum	NAME	EXPA15	DESC	Expansin-A15		TATA-box	TATA	1539	4	-	Arabidopsis thaliana	core promoter element around -30 of transcription start
Ghir_A03G011510.1upstream_seq	2000bp	A03	66464652-66466651	-	ORG	Gossypiumhirsutum	NAME	EXPA15	DESC	Expansin-A15		TATA-box	ATTATA	1571	6	+	Brassica napus	core promoter element around -30 of transcription start
Ghir_A03G011510.1upstream_seq	2000bp	A03	66464652-66466651	-	ORG	Gossypiumhirsutum	NAME	EXPA15	DESC	Expansin-A15		TATA-box	TATATAA	1572	7	-	Arabidopsis thaliana	core promoter element around -30 of transcription start
Ghir_A03G011510.1upstream_seq	2000bp	A03	66464652-66466651	-	ORG	Gossypiumhirsutum	NAME	EXPA15	DESC	Expansin-A15		TATA-box	TATATA	1573	6	-	Arabidopsis thaliana	core promoter element around -30 of transcription start
Ghir_A03G011510.1upstream_seq	2000bp	A03	66464652-66466651	-	ORG	Gossypiumhirsutum	NAME	EXPA15	DESC	Expansin-A15		TATA-box	ATATAT	1574	6	-	Brassica napus	core promoter element around -30 of transcription start
Ghir_A03G011510.1upstream_seq	2000bp	A03	66464652-66466651	-	ORG	Gossypiumhirsutum	NAME	EXPA15	DESC	Expansin-A15		TATA-box	TATA	1575	4	-	Arabidopsis thaliana	core promoter element around -30 of transcription start
Ghir_A03G011510.1upstream_seq	2000bp	A03	66464652-66466651	-	ORG	Gossypiumhirsutum	NAME	EXPA15	DESC	Expansin-A15		TATA-box	ATTATA	1584	6	+	Brassica napus	core promoter element around -30 of transcription start
Ghir_A03G011510.1upstream_seq	2000bp	A03	66464652-66466651	-	ORG	Gossypiumhirsutum	NAME	EXPA15	DESC	Expansin-A15		TATA-box	TATAA	1585	5	-	Arabidopsis thaliana	core promoter element around -30 of transcription start
Ghir_A03G011510.1upstream_seq	2000bp	A03	66464652-66466651	-	ORG	Gossypiumhirsutum	NAME	EXPA15	DESC	Expansin-A15		TATA-box	TATA	1586	4	-	Arabidopsis thaliana	core promoter element around -30 of transcription start
Ghir_A03G011510.1upstream_seq	2000bp	A03	66464652-66466651	-	ORG	Gossypiumhirsutum	NAME	EXPA15	DESC	Expansin-A15		TATA-box	ATATAT	1590	6	-	Brassica napus	core promoter element around -30 of transcription start
Ghir_A03G011510.1upstream_seq	2000bp	A03	66464652-66466651	-	ORG	Gossypiumhirsutum	NAME	EXPA15	DESC	Expansin-A15		TATA-box	TATA	1591	4	-	Arabidopsis thaliana	core promoter element around -30 of transcription start
Ghir_A03G011510.1upstream_seq	2000bp	A03	66464652-66466651	-	ORG	Gossypiumhirsutum	NAME	EXPA15	DESC	Expansin-A15		TATA-box	TATTTAAA	1611	8	-	Arabidopsis thaliana	core promoter element around -30 of transcription start
Ghir_A03G011510.1upstream_seq	2000bp	A03	66464652-66466651	-	ORG	Gossypiumhirsutum	NAME	EXPA15	DESC	Expansin-A15		TATA-box	ATATAA	1616	6	+	Brassica oleracea	core promoter element around -30 of transcription start
Ghir_A03G011510.1upstream_seq	2000bp	A03	66464652-66466651	-	ORG	Gossypiumhirsutum	NAME	EXPA15	DESC	Expansin-A15		TATA-box	TATA	1617	4	-	Arabidopsis thaliana	core promoter element around -30 of transcription start
Ghir_A03G011510.1upstream_seq	2000bp	A03	66464652-66466651	-	ORG	Gossypiumhirsutum	NAME	EXPA15	DESC	Expansin-A15		TATA-box	TATTTAAA	1661	8	-	Arabidopsis thaliana	core promoter element around -30 of transcription start
Ghir_A03G011510.1upstream_seq	2000bp	A03	66464652-66466651	-	ORG	Gossypiumhirsutum	NAME	EXPA15	DESC	Expansin-A15		TATA-box	ATTATA	1745	6	+	Brassica napus	core promoter element around -30 of transcription start
Ghir_A03G011510.1upstream_seq	2000bp	A03	66464652-66466651	-	ORG	Gossypiumhirsutum	NAME	EXPA15	DESC	Expansin-A15		TATA-box	TATAA	1746	5	-	Arabidopsis thaliana	core promoter element around -30 of transcription start
Ghir_A03G011510.1upstream_seq	2000bp	A03	66464652-66466651	-	ORG	Gossypiumhirsutum	NAME	EXPA15	DESC	Expansin-A15		TATA-box	TATA	1747	4	-	Arabidopsis thaliana	core promoter element around -30 of transcription start
Ghir_A03G011510.1upstream_seq	2000bp	A03	66464652-66466651	-	ORG	Gossypiumhirsutum	NAME	EXPA15	DESC	Expansin-A15		TATA-box	TACAAAA	1956	7	+	Oryza sativa	core promoter element around -30 of transcription start
Ghir_A03G011510.1upstream_seq	2000bp	A03	66464652-66466651	-	ORG	Gossypiumhirsutum	NAME	EXPA15	DESC	Expansin-A15		ARE	AAACCA	580	6	-	Zea mays	cis-acting regulatory element essential for the anaerobic induction
Ghir_A03G011510.1upstream_seq	2000bp	A03	66464652-66466651	-	ORG	Gossypiumhirsutum	NAME	EXPA15	DESC	Expansin-A15		ARE	AAACCA	1960	6	+	Zea mays	cis-acting regulatory element essential for the anaerobic induction
Ghir_A03G011510.1upstream_seq	2000bp	A03	66464652-66466651	-	ORG	Gossypiumhirsutum	NAME	EXPA15	DESC	Expansin-A15		STRE	AGGGG	73	5	+	Arabidopsis thaliana
Ghir_A03G011510.1upstream_seq	2000bp	A03	66464652-66466651	-	ORG	Gossypiumhirsutum	NAME	EXPA15	DESC	Expansin-A15		STRE	AGGGG	322	5	-	Arabidopsis thaliana
Ghir_A03G011510.1upstream_seq	2000bp	A03	66464652-66466651	-	ORG	Gossypiumhirsutum	NAME	EXPA15	DESC	Expansin-A15		STRE	AGGGG	692	5	-	Arabidopsis thaliana
Ghir_A03G011510.1upstream_seq	2000bp	A03	66464652-66466651	-	ORG	Gossypiumhirsutum	NAME	EXPA15	DESC	Expansin-A15		Myb	CAACTG	359	6	-	Arabidopsis thaliana
Ghir_A03G011510.1upstream_seq	2000bp	A03	66464652-66466651	-	ORG	Gossypiumhirsutum	NAME	EXPA15	DESC	Expansin-A15		Myb	CAACTG	1816	6	-	Arabidopsis thaliana
Ghir_A03G011510.1upstream_seq	2000bp	A03	66464652-66466651	-	ORG	Gossypiumhirsutum	NAME	EXPA15	DESC	Expansin-A15		ERE	ATTTTAAA	936	8	+	Nicotiana glutinos
Ghir_A03G011510.1upstream_seq	2000bp	A03	66464652-66466651	-	ORG	Gossypiumhirsutum	NAME	EXPA15	DESC	Expansin-A15		ERE	ATTTCATA	984	8	-	Nicotiana glutinos
Ghir_A03G011510.1upstream_seq	2000bp	A03	66464652-66466651	-	ORG	Gossypiumhirsutum	NAME	EXPA15	DESC	Expansin-A15		ERE	ATTTTAAA	1025	8	+	Nicotiana glutinos
Ghir_A03G011510.1upstream_seq	2000bp	A03	66464652-66466651	-	ORG	Gossypiumhirsutum	NAME	EXPA15	DESC	Expansin-A15		ERE	ATTTTAAA	1072	8	+	Nicotiana glutinos
Ghir_A03G011510.1upstream_seq	2000bp	A03	66464652-66466651	-	ORG	Gossypiumhirsutum	NAME	EXPA15	DESC	Expansin-A15		ATC-motif	AGTAATCT	1776	8	-	Spinacia oleracea	part of a conserved DNA module involved in light responsiveness
Ghir_A03G011510.1upstream_seq	2000bp	A03	66464652-66466651	-	ORG	Gossypiumhirsutum	NAME	EXPA15	DESC	Expansin-A15		Unnamed__1	CGTGG	262	5	+	Zea mays
Ghir_A03G011510.1upstream_seq	2000bp	A03	66464652-66466651	-	ORG	Gossypiumhirsutum	NAME	EXPA15	DESC	Expansin-A15		Unnamed__1	GAATTTAATTAA	1197	11	+	Glycine max	60K protein binding site
Ghir_A03G011510.1upstream_seq	2000bp	A03	66464652-66466651	-	ORG	Gossypiumhirsutum	NAME	EXPA15	DESC	Expansin-A15		Unnamed__1	GAATTTAATTAA	1322	11	+	Glycine max	60K protein binding site
Ghir_A03G011510.1upstream_seq	2000bp	A03	66464652-66466651	-	ORG	Gossypiumhirsutum	NAME	EXPA15	DESC	Expansin-A15		Unnamed__1	GAATTTAATTAA	1559	11	+	Glycine max	60K protein binding site
Ghir_A03G011510.1upstream_seq	2000bp	A03	66464652-66466651	-	ORG	Gossypiumhirsutum	NAME	EXPA15	DESC	Expansin-A15		Unnamed__1	CGTGG	1963	5	-	Zea mays
Ghir_A03G011510.1upstream_seq	2000bp	A03	66464652-66466651	-	ORG	Gossypiumhirsutum	NAME	EXPA15	DESC	Expansin-A15		Unnamed__4	CTCC	17	4	-	Petroselinum hortense
Ghir_A03G011510.1upstream_seq	2000bp	A03	66464652-66466651	-	ORG	Gossypiumhirsutum	NAME	EXPA15	DESC	Expansin-A15		Unnamed__4	CTCC	319	4	+	Petroselinum hortense
Ghir_A03G011510.1upstream_seq	2000bp	A03	66464652-66466651	-	ORG	Gossypiumhirsutum	NAME	EXPA15	DESC	Expansin-A15		Unnamed__4	CTCC	354	4	-	Petroselinum hortense
Ghir_A03G011510.1upstream_seq	2000bp	A03	66464652-66466651	-	ORG	Gossypiumhirsutum	NAME	EXPA15	DESC	Expansin-A15		Unnamed__4	CTCC	525	4	-	Petroselinum hortense
Ghir_A03G011510.1upstream_seq	2000bp	A03	66464652-66466651	-	ORG	Gossypiumhirsutum	NAME	EXPA15	DESC	Expansin-A15		Unnamed__4	CTCC	552	4	-	Petroselinum hortense
Ghir_A03G011510.1upstream_seq	2000bp	A03	66464652-66466651	-	ORG	Gossypiumhirsutum	NAME	EXPA15	DESC	Expansin-A15		Unnamed__4	CTCC	619	4	-	Petroselinum hortense
Ghir_A03G011510.1upstream_seq	2000bp	A03	66464652-66466651	-	ORG	Gossypiumhirsutum	NAME	EXPA15	DESC	Expansin-A15		Unnamed__4	CTCC	695	4	+	Petroselinum hortense
Ghir_A03G011510.1upstream_seq	2000bp	A03	66464652-66466651	-	ORG	Gossypiumhirsutum	NAME	EXPA15	DESC	Expansin-A15		AT-rich element	ATAGAAATCAA	1161	10	-	Glycine max	binding site of AT-rich DNA binding protein (ATBP-1)
Ghir_A03G011510.1upstream_seq	2000bp	A03	66464652-66466651	-	ORG	Gossypiumhirsutum	NAME	EXPA15	DESC	Expansin-A15		AT~TATA-box	TATATA	781	6	+	Arabidopsis thaliana
Ghir_A03G011510.1upstream_seq	2000bp	A03	66464652-66466651	-	ORG	Gossypiumhirsutum	NAME	EXPA15	DESC	Expansin-A15		AT~TATA-box	TATATA	991	6	+	Arabidopsis thaliana
Ghir_A03G011510.1upstream_seq	2000bp	A03	66464652-66466651	-	ORG	Gossypiumhirsutum	NAME	EXPA15	DESC	Expansin-A15		AT~TATA-box	TATATA	1229	6	-	Arabidopsis thaliana
Ghir_A03G011510.1upstream_seq	2000bp	A03	66464652-66466651	-	ORG	Gossypiumhirsutum	NAME	EXPA15	DESC	Expansin-A15		AT~TATA-box	TATATAAA	1259	8	-	Arabidopsis thaliana
Ghir_A03G011510.1upstream_seq	2000bp	A03	66464652-66466651	-	ORG	Gossypiumhirsutum	NAME	EXPA15	DESC	Expansin-A15		AT~TATA-box	TATATA	1261	6	-	Arabidopsis thaliana
Ghir_A03G011510.1upstream_seq	2000bp	A03	66464652-66466651	-	ORG	Gossypiumhirsutum	NAME	EXPA15	DESC	Expansin-A15		AT~TATA-box	TATATA	1336	6	-	Arabidopsis thaliana
Ghir_A03G011510.1upstream_seq	2000bp	A03	66464652-66466651	-	ORG	Gossypiumhirsutum	NAME	EXPA15	DESC	Expansin-A15		AT~TATA-box	TATATA	1454	6	-	Arabidopsis thaliana
Ghir_A03G011510.1upstream_seq	2000bp	A03	66464652-66466651	-	ORG	Gossypiumhirsutum	NAME	EXPA15	DESC	Expansin-A15		AT~TATA-box	TATATA	1573	6	-	Arabidopsis thaliana
Ghir_A03G011510.1upstream_seq	2000bp	A03	66464652-66466651	-	ORG	Gossypiumhirsutum	NAME	EXPA15	DESC	Expansin-A15		MBS	CAACTG	359	6	-	Arabidopsis thaliana	MYB binding site involved in drought-inducibility
Ghir_A03G011510.1upstream_seq	2000bp	A03	66464652-66466651	-	ORG	Gossypiumhirsutum	NAME	EXPA15	DESC	Expansin-A15		MBS	CAACTG	1816	6	-	Arabidopsis thaliana	MYB binding site involved in drought-inducibility
Ghir_A03G011510.1upstream_seq	2000bp	A03	66464652-66466651	-	ORG	Gossypiumhirsutum	NAME	EXPA15	DESC	Expansin-A15		3-AF1 binding site	TAAGAGAGGAA	670	10	+	Solanum tuberosum	light responsive element
Ghir_A03G011510.1upstream_seq	2000bp	A03	66464652-66466651	-	ORG	Gossypiumhirsutum	NAME	EXPA15	DESC	Expansin-A15		MYC	CAATTG	46	6	+	Arabidopsis thaliana
Ghir_A03G011510.1upstream_seq	2000bp	A03	66464652-66466651	-	ORG	Gossypiumhirsutum	NAME	EXPA15	DESC	Expansin-A15		MYC	CATTTG	642	6	+	Arabidopsis thaliana
Ghir_A03G011510.1upstream_seq	2000bp	A03	66464652-66466651	-	ORG	Gossypiumhirsutum	NAME	EXPA15	DESC	Expansin-A15		CAAT-box	CAAT	46	4	+	Nicotiana glutinosa
Ghir_A03G011510.1upstream_seq	2000bp	A03	66464652-66466651	-	ORG	Gossypiumhirsutum	NAME	EXPA15	DESC	Expansin-A15		CAAT-box	CAAT	48	4	-	Nicotiana glutinosa
Ghir_A03G011510.1upstream_seq	2000bp	A03	66464652-66466651	-	ORG	Gossypiumhirsutum	NAME	EXPA15	DESC	Expansin-A15		CAAT-box	CAAT	69	4	-	Nicotiana glutinosa
Ghir_A03G011510.1upstream_seq	2000bp	A03	66464652-66466651	-	ORG	Gossypiumhirsutum	NAME	EXPA15	DESC	Expansin-A15		CAAT-box	CAAT	92	4	-	Nicotiana glutinosa
Ghir_A03G011510.1upstream_seq	2000bp	A03	66464652-66466651	-	ORG	Gossypiumhirsutum	NAME	EXPA15	DESC	Expansin-A15		CAAT-box	CAAT	202	4	+	Nicotiana glutinosa
Ghir_A03G011510.1upstream_seq	2000bp	A03	66464652-66466651	-	ORG	Gossypiumhirsutum	NAME	EXPA15	DESC	Expansin-A15		CAAT-box	CAAT	395	4	-	Nicotiana glutinosa
Ghir_A03G011510.1upstream_seq	2000bp	A03	66464652-66466651	-	ORG	Gossypiumhirsutum	NAME	EXPA15	DESC	Expansin-A15		CAAT-box	CAAAT	445	5	+	Pisum sativum	common cis-acting element in promoter and enhancer regions
Ghir_A03G011510.1upstream_seq	2000bp	A03	66464652-66466651	-	ORG	Gossypiumhirsutum	NAME	EXPA15	DESC	Expansin-A15		CAAT-box	CAAAT	448	5	-	Pisum sativum	common cis-acting element in promoter and enhancer regions
Ghir_A03G011510.1upstream_seq	2000bp	A03	66464652-66466651	-	ORG	Gossypiumhirsutum	NAME	EXPA15	DESC	Expansin-A15		CAAT-box	CCAAT	464	5	+	Arabidopsis thaliana	common cis-acting element in promoter and enhancer regions
Ghir_A03G011510.1upstream_seq	2000bp	A03	66464652-66466651	-	ORG	Gossypiumhirsutum	NAME	EXPA15	DESC	Expansin-A15		CAAT-box	CAAT	465	4	+	Nicotiana glutinosa
Ghir_A03G011510.1upstream_seq	2000bp	A03	66464652-66466651	-	ORG	Gossypiumhirsutum	NAME	EXPA15	DESC	Expansin-A15		CAAT-box	CAAAT	471	5	-	Pisum sativum	common cis-acting element in promoter and enhancer regions
Ghir_A03G011510.1upstream_seq	2000bp	A03	66464652-66466651	-	ORG	Gossypiumhirsutum	NAME	EXPA15	DESC	Expansin-A15		CAAT-box	CCAAT	492	5	-	Arabidopsis thaliana	common cis-acting element in promoter and enhancer regions
Ghir_A03G011510.1upstream_seq	2000bp	A03	66464652-66466651	-	ORG	Gossypiumhirsutum	NAME	EXPA15	DESC	Expansin-A15		CAAT-box	CAAAT	568	5	-	Pisum sativum	common cis-acting element in promoter and enhancer regions
Ghir_A03G011510.1upstream_seq	2000bp	A03	66464652-66466651	-	ORG	Gossypiumhirsutum	NAME	EXPA15	DESC	Expansin-A15		CAAT-box	CAAAT	577	5	-	Pisum sativum	common cis-acting element in promoter and enhancer regions
Ghir_A03G011510.1upstream_seq	2000bp	A03	66464652-66466651	-	ORG	Gossypiumhirsutum	NAME	EXPA15	DESC	Expansin-A15		CAAT-box	CAAT	594	4	-	Nicotiana glutinosa
Ghir_A03G011510.1upstream_seq	2000bp	A03	66464652-66466651	-	ORG	Gossypiumhirsutum	NAME	EXPA15	DESC	Expansin-A15		CAAT-box	CAAAT	643	5	-	Pisum sativum	common cis-acting element in promoter and enhancer regions
Ghir_A03G011510.1upstream_seq	2000bp	A03	66464652-66466651	-	ORG	Gossypiumhirsutum	NAME	EXPA15	DESC	Expansin-A15		CAAT-box	CAAAT	655	5	+	Pisum sativum	common cis-acting element in promoter and enhancer regions
Ghir_A03G011510.1upstream_seq	2000bp	A03	66464652-66466651	-	ORG	Gossypiumhirsutum	NAME	EXPA15	DESC	Expansin-A15		CAAT-box	CAAT	662	4	+	Nicotiana glutinosa
Ghir_A03G011510.1upstream_seq	2000bp	A03	66464652-66466651	-	ORG	Gossypiumhirsutum	NAME	EXPA15	DESC	Expansin-A15		CAAT-box	CAAT	713	4	-	Nicotiana glutinosa
Ghir_A03G011510.1upstream_seq	2000bp	A03	66464652-66466651	-	ORG	Gossypiumhirsutum	NAME	EXPA15	DESC	Expansin-A15		CAAT-box	CAAT	736	4	-	Nicotiana glutinosa
Ghir_A03G011510.1upstream_seq	2000bp	A03	66464652-66466651	-	ORG	Gossypiumhirsutum	NAME	EXPA15	DESC	Expansin-A15		CAAT-box	CAAAT	759	5	-	Pisum sativum	common cis-acting element in promoter and enhancer regions
Ghir_A03G011510.1upstream_seq	2000bp	A03	66464652-66466651	-	ORG	Gossypiumhirsutum	NAME	EXPA15	DESC	Expansin-A15		CAAT-box	CAAT	943	4	-	Nicotiana glutinosa
Ghir_A03G011510.1upstream_seq	2000bp	A03	66464652-66466651	-	ORG	Gossypiumhirsutum	NAME	EXPA15	DESC	Expansin-A15		CAAT-box	CAAAT	1038	5	+	Pisum sativum	common cis-acting element in promoter and enhancer regions
Ghir_A03G011510.1upstream_seq	2000bp	A03	66464652-66466651	-	ORG	Gossypiumhirsutum	NAME	EXPA15	DESC	Expansin-A15		CAAT-box	CAAAT	1128	5	+	Pisum sativum	common cis-acting element in promoter and enhancer regions
Ghir_A03G011510.1upstream_seq	2000bp	A03	66464652-66466651	-	ORG	Gossypiumhirsutum	NAME	EXPA15	DESC	Expansin-A15		CAAT-box	CAAT	1160	4	-	Nicotiana glutinosa
Ghir_A03G011510.1upstream_seq	2000bp	A03	66464652-66466651	-	ORG	Gossypiumhirsutum	NAME	EXPA15	DESC	Expansin-A15		CAAT-box	CAAAT	1309	5	-	Pisum sativum	common cis-acting element in promoter and enhancer regions
Ghir_A03G011510.1upstream_seq	2000bp	A03	66464652-66466651	-	ORG	Gossypiumhirsutum	NAME	EXPA15	DESC	Expansin-A15		CAAT-box	CAAAT	1406	5	-	Pisum sativum	common cis-acting element in promoter and enhancer regions
Ghir_A03G011510.1upstream_seq	2000bp	A03	66464652-66466651	-	ORG	Gossypiumhirsutum	NAME	EXPA15	DESC	Expansin-A15		CAAT-box	CAAAT	1524	5	-	Pisum sativum	common cis-acting element in promoter and enhancer regions
Ghir_A03G011510.1upstream_seq	2000bp	A03	66464652-66466651	-	ORG	Gossypiumhirsutum	NAME	EXPA15	DESC	Expansin-A15		CAAT-box	CAAT	1547	4	-	Nicotiana glutinosa
Ghir_A03G011510.1upstream_seq	2000bp	A03	66464652-66466651	-	ORG	Gossypiumhirsutum	NAME	EXPA15	DESC	Expansin-A15		CAAT-box	CAAT	1636	4	-	Nicotiana glutinosa
Ghir_A03G011510.1upstream_seq	2000bp	A03	66464652-66466651	-	ORG	Gossypiumhirsutum	NAME	EXPA15	DESC	Expansin-A15		CAAT-box	CAAT	1670	4	+	Nicotiana glutinosa
Ghir_A03G011510.1upstream_seq	2000bp	A03	66464652-66466651	-	ORG	Gossypiumhirsutum	NAME	EXPA15	DESC	Expansin-A15		CAAT-box	CAAT	1676	4	+	Nicotiana glutinosa
Ghir_A03G011510.1upstream_seq	2000bp	A03	66464652-66466651	-	ORG	Gossypiumhirsutum	NAME	EXPA15	DESC	Expansin-A15		CAAT-box	CAAAT	1695	5	+	Pisum sativum	common cis-acting element in promoter and enhancer regions
Ghir_A03G011510.1upstream_seq	2000bp	A03	66464652-66466651	-	ORG	Gossypiumhirsutum	NAME	EXPA15	DESC	Expansin-A15		CAAT-box	CAAAT	1822	5	-	Pisum sativum	common cis-acting element in promoter and enhancer regions
Ghir_A03G011510.1upstream_seq	2000bp	A03	66464652-66466651	-	ORG	Gossypiumhirsutum	NAME	EXPA15	DESC	Expansin-A15		CAAT-box	CCAAT	1875	5	+	Arabidopsis thaliana	common cis-acting element in promoter and enhancer regions
Ghir_A03G011510.1upstream_seq	2000bp	A03	66464652-66466651	-	ORG	Gossypiumhirsutum	NAME	EXPA15	DESC	Expansin-A15		CAAT-box	CAAT	1876	4	+	Nicotiana glutinosa
Ghir_A03G011510.1upstream_seq	2000bp	A03	66464652-66466651	-	ORG	Gossypiumhirsutum	NAME	EXPA15	DESC	Expansin-A15		CAAT-box	CCAAT	1891	5	+	Arabidopsis thaliana	common cis-acting element in promoter and enhancer regions
Ghir_A03G011510.1upstream_seq	2000bp	A03	66464652-66466651	-	ORG	Gossypiumhirsutum	NAME	EXPA15	DESC	Expansin-A15		CAAT-box	CAAT	1892	4	+	Nicotiana glutinosa
Ghir_A03G011510.1upstream_seq	2000bp	A03	66464652-66466651	-	ORG	Gossypiumhirsutum	NAME	EXPA15	DESC	Expansin-A15		CAAT-box	CAAT	1936	4	+	Nicotiana glutinosa
Ghir_A03G011510.1upstream_seq	2000bp	A03	66464652-66466651	-	ORG	Gossypiumhirsutum	NAME	EXPA15	DESC	Expansin-A15			motif_sequence	58	4	+	organism	short_function
Ghir_A03G011510.1upstream_seq	2000bp	A03	66464652-66466651	-	ORG	Gossypiumhirsutum	NAME	EXPA15	DESC	Expansin-A15			motif_sequence	317	4	+	organism	short_function
Ghir_A03G011510.1upstream_seq	2000bp	A03	66464652-66466651	-	ORG	Gossypiumhirsutum	NAME	EXPA15	DESC	Expansin-A15			motif_sequence	525	4	-	organism	short_function
Ghir_A03G011510.1upstream_seq	2000bp	A03	66464652-66466651	-	ORG	Gossypiumhirsutum	NAME	EXPA15	DESC	Expansin-A15			motif_sequence	603	4	+	organism	short_function
Ghir_A03G011510.1upstream_seq	2000bp	A03	66464652-66466651	-	ORG	Gossypiumhirsutum	NAME	EXPA15	DESC	Expansin-A15			motif_sequence	903	4	-	organism	short_function
Ghir_A03G011510.1upstream_seq	2000bp	A03	66464652-66466651	-	ORG	Gossypiumhirsutum	NAME	EXPA15	DESC	Expansin-A15			motif_sequence	1953	4	+	organism	short_function
Ghir_A03G011510.1upstream_seq	2000bp	A03	66464652-66466651	-	ORG	Gossypiumhirsutum	NAME	EXPA15	DESC	Expansin-A15		ABRE	ACGTG	1908	5	+	Arabidopsis thaliana	cis-acting element involved in the abscisic acid responsiveness
Ghir_A03G011510.1upstream_seq	2000bp	A03	66464652-66466651	-	ORG	Gossypiumhirsutum	NAME	EXPA15	DESC	Expansin-A15		TATA	TATAAAAT	588	8	+	Arabidopsis thaliana
Ghir_A03G011510.1upstream_seq	2000bp	A03	66464652-66466651	-	ORG	Gossypiumhirsutum	NAME	EXPA15	DESC	Expansin-A15		TATA	TATAAAAT	1136	8	-	Arabidopsis thaliana
Ghir_A03G011510.1upstream_seq	2000bp	A03	66464652-66466651	-	ORG	Gossypiumhirsutum	NAME	EXPA15	DESC	Expansin-A15		TATA	TATAAAAT	1175	8	-	Arabidopsis thaliana
Ghir_A03G011510.1upstream_seq	2000bp	A03	66464652-66466651	-	ORG	Gossypiumhirsutum	NAME	EXPA15	DESC	Expansin-A15		TATA	TATAAAAT	1501	8	-	Arabidopsis thaliana
Ghir_A03G011510.1upstream_seq	2000bp	A03	66464652-66466651	-	ORG	Gossypiumhirsutum	NAME	EXPA15	DESC	Expansin-A15		MYB	CAACCA	264	6	-	Arabidopsis thaliana
Ghir_A03G011510.1upstream_seq	2000bp	A03	66464652-66466651	-	ORG	Gossypiumhirsutum	NAME	EXPA15	DESC	Expansin-A15		MYB	CAACCA	339	6	-	Arabidopsis thaliana
Ghir_A03G011510.1upstream_seq	2000bp	A03	66464652-66466651	-	ORG	Gossypiumhirsutum	NAME	EXPA15	DESC	Expansin-A15		MYB	CAACCA	1764	6	+	Arabidopsis thaliana
Ghir_A03G011510.1upstream_seq	2000bp	A03	66464652-66466651	-	ORG	Gossypiumhirsutum	NAME	EXPA15	DESC	Expansin-A15		MYB	CAACCA	1808	6	+	Arabidopsis thaliana
Ghir_A03G011510.1upstream_seq	2000bp	A03	66464652-66466651	-	ORG	Gossypiumhirsutum	NAME	EXPA15	DESC	Expansin-A15		G-Box	CACGTT	1907	6	-	Pisum sativum	cis-acting regulatory element involved in light responsiveness
Ghir_A03G017480.1upstream_seq	2000bp	A03	105235446-105237445	+	ORG	Gossypiumhirsutum	NAME	EXPB1	DESC	Expansin-B1		Box 4	ATTAAT	63	6	+	Petroselinum crispum	part of a conserved DNA module involved in light responsiveness
Ghir_A03G017480.1upstream_seq	2000bp	A03	105235446-105237445	+	ORG	Gossypiumhirsutum	NAME	EXPB1	DESC	Expansin-B1		Box 4	ATTAAT	262	6	+	Petroselinum crispum	part of a conserved DNA module involved in light responsiveness
Ghir_A03G017480.1upstream_seq	2000bp	A03	105235446-105237445	+	ORG	Gossypiumhirsutum	NAME	EXPB1	DESC	Expansin-B1		Box 4	ATTAAT	857	6	+	Petroselinum crispum	part of a conserved DNA module involved in light responsiveness
Ghir_A03G017480.1upstream_seq	2000bp	A03	105235446-105237445	+	ORG	Gossypiumhirsutum	NAME	EXPB1	DESC	Expansin-B1		Box 4	ATTAAT	1386	6	-	Petroselinum crispum	part of a conserved DNA module involved in light responsiveness
Ghir_A03G017480.1upstream_seq	2000bp	A03	105235446-105237445	+	ORG	Gossypiumhirsutum	NAME	EXPB1	DESC	Expansin-B1		Box 4	ATTAAT	1664	6	-	Petroselinum crispum	part of a conserved DNA module involved in light responsiveness
Ghir_A03G017480.1upstream_seq	2000bp	A03	105235446-105237445	+	ORG	Gossypiumhirsutum	NAME	EXPB1	DESC	Expansin-B1		TATA-box	ATTATA	83	6	+	Brassica napus	core promoter element around -30 of transcription start
Ghir_A03G017480.1upstream_seq	2000bp	A03	105235446-105237445	+	ORG	Gossypiumhirsutum	NAME	EXPB1	DESC	Expansin-B1		TATA-box	TATATAA	84	7	-	Arabidopsis thaliana	core promoter element around -30 of transcription start
Ghir_A03G017480.1upstream_seq	2000bp	A03	105235446-105237445	+	ORG	Gossypiumhirsutum	NAME	EXPB1	DESC	Expansin-B1		TATA-box	TATATA	85	6	+	Arabidopsis thaliana	core promoter element around -30 of transcription start
Ghir_A03G017480.1upstream_seq	2000bp	A03	105235446-105237445	+	ORG	Gossypiumhirsutum	NAME	EXPB1	DESC	Expansin-B1		TATA-box	ATATAA	86	6	+	Brassica oleracea	core promoter element around -30 of transcription start
Ghir_A03G017480.1upstream_seq	2000bp	A03	105235446-105237445	+	ORG	Gossypiumhirsutum	NAME	EXPB1	DESC	Expansin-B1		TATA-box	TATA	87	4	+	Arabidopsis thaliana	core promoter element around -30 of transcription start
Ghir_A03G017480.1upstream_seq	2000bp	A03	105235446-105237445	+	ORG	Gossypiumhirsutum	NAME	EXPB1	DESC	Expansin-B1		TATA-box	ATATAA	146	6	+	Brassica oleracea	core promoter element around -30 of transcription start
Ghir_A03G017480.1upstream_seq	2000bp	A03	105235446-105237445	+	ORG	Gossypiumhirsutum	NAME	EXPB1	DESC	Expansin-B1		TATA-box	TATA	147	4	+	Arabidopsis thaliana	core promoter element around -30 of transcription start
Ghir_A03G017480.1upstream_seq	2000bp	A03	105235446-105237445	+	ORG	Gossypiumhirsutum	NAME	EXPB1	DESC	Expansin-B1		TATA-box	ATATAT	190	6	+	Brassica napus	core promoter element around -30 of transcription start
Ghir_A03G017480.1upstream_seq	2000bp	A03	105235446-105237445	+	ORG	Gossypiumhirsutum	NAME	EXPB1	DESC	Expansin-B1		TATA-box	TATA	191	4	+	Arabidopsis thaliana	core promoter element around -30 of transcription start
Ghir_A03G017480.1upstream_seq	2000bp	A03	105235446-105237445	+	ORG	Gossypiumhirsutum	NAME	EXPB1	DESC	Expansin-B1		TATA-box	ATATAT	227	6	+	Brassica napus	core promoter element around -30 of transcription start
Ghir_A03G017480.1upstream_seq	2000bp	A03	105235446-105237445	+	ORG	Gossypiumhirsutum	NAME	EXPB1	DESC	Expansin-B1		TATA-box	TATATA	228	6	+	Arabidopsis thaliana	core promoter element around -30 of transcription start
Ghir_A03G017480.1upstream_seq	2000bp	A03	105235446-105237445	+	ORG	Gossypiumhirsutum	NAME	EXPB1	DESC	Expansin-B1		TATA-box	ATATAA	229	6	+	Brassica oleracea	core promoter element around -30 of transcription start
Ghir_A03G017480.1upstream_seq	2000bp	A03	105235446-105237445	+	ORG	Gossypiumhirsutum	NAME	EXPB1	DESC	Expansin-B1		TATA-box	TATA	230	4	+	Arabidopsis thaliana	core promoter element around -30 of transcription start
Ghir_A03G017480.1upstream_seq	2000bp	A03	105235446-105237445	+	ORG	Gossypiumhirsutum	NAME	EXPB1	DESC	Expansin-B1		TATA-box	ATTATA	245	6	+	Brassica napus	core promoter element around -30 of transcription start
Ghir_A03G017480.1upstream_seq	2000bp	A03	105235446-105237445	+	ORG	Gossypiumhirsutum	NAME	EXPB1	DESC	Expansin-B1		TATA-box	TATAA	246	5	-	Arabidopsis thaliana	core promoter element around -30 of transcription start
Ghir_A03G017480.1upstream_seq	2000bp	A03	105235446-105237445	+	ORG	Gossypiumhirsutum	NAME	EXPB1	DESC	Expansin-B1		TATA-box	TATA	247	4	+	Arabidopsis thaliana	core promoter element around -30 of transcription start
Ghir_A03G017480.1upstream_seq	2000bp	A03	105235446-105237445	+	ORG	Gossypiumhirsutum	NAME	EXPB1	DESC	Expansin-B1		TATA-box	TACAAAA	267	7	-	Oryza sativa	core promoter element around -30 of transcription start
Ghir_A03G017480.1upstream_seq	2000bp	A03	105235446-105237445	+	ORG	Gossypiumhirsutum	NAME	EXPB1	DESC	Expansin-B1		TATA-box	ATATAT	374	6	+	Brassica napus	core promoter element around -30 of transcription start
Ghir_A03G017480.1upstream_seq	2000bp	A03	105235446-105237445	+	ORG	Gossypiumhirsutum	NAME	EXPB1	DESC	Expansin-B1		TATA-box	TATATA	375	6	+	Arabidopsis thaliana	core promoter element around -30 of transcription start
Ghir_A03G017480.1upstream_seq	2000bp	A03	105235446-105237445	+	ORG	Gossypiumhirsutum	NAME	EXPB1	DESC	Expansin-B1		TATA-box	ATATAT	376	6	+	Brassica napus	core promoter element around -30 of transcription start
Ghir_A03G017480.1upstream_seq	2000bp	A03	105235446-105237445	+	ORG	Gossypiumhirsutum	NAME	EXPB1	DESC	Expansin-B1		TATA-box	TATA	377	4	+	Arabidopsis thaliana	core promoter element around -30 of transcription start
Ghir_A03G017480.1upstream_seq	2000bp	A03	105235446-105237445	+	ORG	Gossypiumhirsutum	NAME	EXPB1	DESC	Expansin-B1		TATA-box	ATTATA	745	6	+	Brassica napus	core promoter element around -30 of transcription start
Ghir_A03G017480.1upstream_seq	2000bp	A03	105235446-105237445	+	ORG	Gossypiumhirsutum	NAME	EXPB1	DESC	Expansin-B1		TATA-box	TATAA	746	5	-	Arabidopsis thaliana	core promoter element around -30 of transcription start
Ghir_A03G017480.1upstream_seq	2000bp	A03	105235446-105237445	+	ORG	Gossypiumhirsutum	NAME	EXPB1	DESC	Expansin-B1		TATA-box	TATA	747	4	+	Arabidopsis thaliana	core promoter element around -30 of transcription start
Ghir_A03G017480.1upstream_seq	2000bp	A03	105235446-105237445	+	ORG	Gossypiumhirsutum	NAME	EXPB1	DESC	Expansin-B1		TATA-box	TATA	781	4	+	Arabidopsis thaliana	core promoter element around -30 of transcription start
Ghir_A03G017480.1upstream_seq	2000bp	A03	105235446-105237445	+	ORG	Gossypiumhirsutum	NAME	EXPB1	DESC	Expansin-B1		TATA-box	TATAAAA	786	7	-	Pisum sativum	core promoter element around -30 of transcription start
Ghir_A03G017480.1upstream_seq	2000bp	A03	105235446-105237445	+	ORG	Gossypiumhirsutum	NAME	EXPB1	DESC	Expansin-B1		TATA-box	TATAAA	787	6	-	Helianthus annuus	core promoter element around -30 of transcription start
Ghir_A03G017480.1upstream_seq	2000bp	A03	105235446-105237445	+	ORG	Gossypiumhirsutum	NAME	EXPB1	DESC	Expansin-B1		TATA-box	TATAA	788	5	-	Arabidopsis thaliana	core promoter element around -30 of transcription start
Ghir_A03G017480.1upstream_seq	2000bp	A03	105235446-105237445	+	ORG	Gossypiumhirsutum	NAME	EXPB1	DESC	Expansin-B1		TATA-box	TATA	789	4	+	Arabidopsis thaliana	core promoter element around -30 of transcription start
Ghir_A03G017480.1upstream_seq	2000bp	A03	105235446-105237445	+	ORG	Gossypiumhirsutum	NAME	EXPB1	DESC	Expansin-B1		TATA-box	ATATAA	841	6	+	Brassica oleracea	core promoter element around -30 of transcription start
Ghir_A03G017480.1upstream_seq	2000bp	A03	105235446-105237445	+	ORG	Gossypiumhirsutum	NAME	EXPB1	DESC	Expansin-B1		TATA-box	TATA	842	4	+	Arabidopsis thaliana	core promoter element around -30 of transcription start
Ghir_A03G017480.1upstream_seq	2000bp	A03	105235446-105237445	+	ORG	Gossypiumhirsutum	NAME	EXPB1	DESC	Expansin-B1		TATA-box	TATAA	891	5	-	Arabidopsis thaliana	core promoter element around -30 of transcription start
Ghir_A03G017480.1upstream_seq	2000bp	A03	105235446-105237445	+	ORG	Gossypiumhirsutum	NAME	EXPB1	DESC	Expansin-B1		TATA-box	TATA	892	4	+	Arabidopsis thaliana	core promoter element around -30 of transcription start
Ghir_A03G017480.1upstream_seq	2000bp	A03	105235446-105237445	+	ORG	Gossypiumhirsutum	NAME	EXPB1	DESC	Expansin-B1		TATA-box	TATAAAT	940	7	-	Brassica juncea	core promoter element around -30 of transcription start
Ghir_A03G017480.1upstream_seq	2000bp	A03	105235446-105237445	+	ORG	Gossypiumhirsutum	NAME	EXPB1	DESC	Expansin-B1		TATA-box	TATAAA	941	6	-	Helianthus annuus	core promoter element around -30 of transcription start
Ghir_A03G017480.1upstream_seq	2000bp	A03	105235446-105237445	+	ORG	Gossypiumhirsutum	NAME	EXPB1	DESC	Expansin-B1		TATA-box	TATAA	942	5	-	Arabidopsis thaliana	core promoter element around -30 of transcription start
Ghir_A03G017480.1upstream_seq	2000bp	A03	105235446-105237445	+	ORG	Gossypiumhirsutum	NAME	EXPB1	DESC	Expansin-B1		TATA-box	TATA	943	4	+	Arabidopsis thaliana	core promoter element around -30 of transcription start
Ghir_A03G017480.1upstream_seq	2000bp	A03	105235446-105237445	+	ORG	Gossypiumhirsutum	NAME	EXPB1	DESC	Expansin-B1		TATA-box	TATA	949	4	+	Arabidopsis thaliana	core promoter element around -30 of transcription start
Ghir_A03G017480.1upstream_seq	2000bp	A03	105235446-105237445	+	ORG	Gossypiumhirsutum	NAME	EXPB1	DESC	Expansin-B1		TATA-box	TATATA	1048	6	-	Arabidopsis thaliana	core promoter element around -30 of transcription start
Ghir_A03G017480.1upstream_seq	2000bp	A03	105235446-105237445	+	ORG	Gossypiumhirsutum	NAME	EXPB1	DESC	Expansin-B1		TATA-box	ATATAA	1049	6	+	Brassica oleracea	core promoter element around -30 of transcription start
Ghir_A03G017480.1upstream_seq	2000bp	A03	105235446-105237445	+	ORG	Gossypiumhirsutum	NAME	EXPB1	DESC	Expansin-B1		TATA-box	TATA	1050	4	-	Arabidopsis thaliana	core promoter element around -30 of transcription start
Ghir_A03G017480.1upstream_seq	2000bp	A03	105235446-105237445	+	ORG	Gossypiumhirsutum	NAME	EXPB1	DESC	Expansin-B1		TATA-box	TATAAAA	1107	7	-	Pisum sativum	core promoter element around -30 of transcription start
Ghir_A03G017480.1upstream_seq	2000bp	A03	105235446-105237445	+	ORG	Gossypiumhirsutum	NAME	EXPB1	DESC	Expansin-B1		TATA-box	TATAAA	1108	6	-	Helianthus annuus	core promoter element around -30 of transcription start
Ghir_A03G017480.1upstream_seq	2000bp	A03	105235446-105237445	+	ORG	Gossypiumhirsutum	NAME	EXPB1	DESC	Expansin-B1		TATA-box	TATAA	1109	5	-	Arabidopsis thaliana	core promoter element around -30 of transcription start
Ghir_A03G017480.1upstream_seq	2000bp	A03	105235446-105237445	+	ORG	Gossypiumhirsutum	NAME	EXPB1	DESC	Expansin-B1		TATA-box	TATA	1110	4	-	Arabidopsis thaliana	core promoter element around -30 of transcription start
Ghir_A03G017480.1upstream_seq	2000bp	A03	105235446-105237445	+	ORG	Gossypiumhirsutum	NAME	EXPB1	DESC	Expansin-B1		TATA-box	ATTATA	1113	6	+	Brassica napus	core promoter element around -30 of transcription start
Ghir_A03G017480.1upstream_seq	2000bp	A03	105235446-105237445	+	ORG	Gossypiumhirsutum	NAME	EXPB1	DESC	Expansin-B1		TATA-box	TATAA	1114	5	-	Arabidopsis thaliana	core promoter element around -30 of transcription start
Ghir_A03G017480.1upstream_seq	2000bp	A03	105235446-105237445	+	ORG	Gossypiumhirsutum	NAME	EXPB1	DESC	Expansin-B1		TATA-box	TATA	1115	4	-	Arabidopsis thaliana	core promoter element around -30 of transcription start
Ghir_A03G017480.1upstream_seq	2000bp	A03	105235446-105237445	+	ORG	Gossypiumhirsutum	NAME	EXPB1	DESC	Expansin-B1		TATA-box	ATTATA	1166	6	+	Brassica napus	core promoter element around -30 of transcription start
Ghir_A03G017480.1upstream_seq	2000bp	A03	105235446-105237445	+	ORG	Gossypiumhirsutum	NAME	EXPB1	DESC	Expansin-B1		TATA-box	TATAA	1167	5	-	Arabidopsis thaliana	core promoter element around -30 of transcription start
Ghir_A03G017480.1upstream_seq	2000bp	A03	105235446-105237445	+	ORG	Gossypiumhirsutum	NAME	EXPB1	DESC	Expansin-B1		TATA-box	TATA	1168	4	-	Arabidopsis thaliana	core promoter element around -30 of transcription start
Ghir_A03G017480.1upstream_seq	2000bp	A03	105235446-105237445	+	ORG	Gossypiumhirsutum	NAME	EXPB1	DESC	Expansin-B1		TATA-box	TATTTAAA	1178	8	+	Arabidopsis thaliana	core promoter element around -30 of transcription start
Ghir_A03G017480.1upstream_seq	2000bp	A03	105235446-105237445	+	ORG	Gossypiumhirsutum	NAME	EXPB1	DESC	Expansin-B1		TATA-box	TATTTAAA	1180	8	-	Arabidopsis thaliana	core promoter element around -30 of transcription start
Ghir_A03G017480.1upstream_seq	2000bp	A03	105235446-105237445	+	ORG	Gossypiumhirsutum	NAME	EXPB1	DESC	Expansin-B1		TATA-box	ATTATA	1233	6	+	Brassica napus	core promoter element around -30 of transcription start
Ghir_A03G017480.1upstream_seq	2000bp	A03	105235446-105237445	+	ORG	Gossypiumhirsutum	NAME	EXPB1	DESC	Expansin-B1		TATA-box	TATAA	1234	5	-	Arabidopsis thaliana	core promoter element around -30 of transcription start
Ghir_A03G017480.1upstream_seq	2000bp	A03	105235446-105237445	+	ORG	Gossypiumhirsutum	NAME	EXPB1	DESC	Expansin-B1		TATA-box	TATA	1235	4	-	Arabidopsis thaliana	core promoter element around -30 of transcription start
Ghir_A03G017480.1upstream_seq	2000bp	A03	105235446-105237445	+	ORG	Gossypiumhirsutum	NAME	EXPB1	DESC	Expansin-B1		TATA-box	TATA	1267	4	-	Arabidopsis thaliana	core promoter element around -30 of transcription start
Ghir_A03G017480.1upstream_seq	2000bp	A03	105235446-105237445	+	ORG	Gossypiumhirsutum	NAME	EXPB1	DESC	Expansin-B1		TATA-box	TATAAAA	1312	7	-	Pisum sativum	core promoter element around -30 of transcription start
Ghir_A03G017480.1upstream_seq	2000bp	A03	105235446-105237445	+	ORG	Gossypiumhirsutum	NAME	EXPB1	DESC	Expansin-B1		TATA-box	TATAAA	1313	6	-	Helianthus annuus	core promoter element around -30 of transcription start
Ghir_A03G017480.1upstream_seq	2000bp	A03	105235446-105237445	+	ORG	Gossypiumhirsutum	NAME	EXPB1	DESC	Expansin-B1		TATA-box	TATAA	1314	5	-	Arabidopsis thaliana	core promoter element around -30 of transcription start
Ghir_A03G017480.1upstream_seq	2000bp	A03	105235446-105237445	+	ORG	Gossypiumhirsutum	NAME	EXPB1	DESC	Expansin-B1		TATA-box	TATA	1315	4	-	Arabidopsis thaliana	core promoter element around -30 of transcription start
Ghir_A03G017480.1upstream_seq	2000bp	A03	105235446-105237445	+	ORG	Gossypiumhirsutum	NAME	EXPB1	DESC	Expansin-B1		TATA-box	TATTTAAA	1331	8	-	Arabidopsis thaliana	core promoter element around -30 of transcription start
Ghir_A03G017480.1upstream_seq	2000bp	A03	105235446-105237445	+	ORG	Gossypiumhirsutum	NAME	EXPB1	DESC	Expansin-B1		TATA-box	ATATAA	1352	6	+	Brassica oleracea	core promoter element around -30 of transcription start
Ghir_A03G017480.1upstream_seq	2000bp	A03	105235446-105237445	+	ORG	Gossypiumhirsutum	NAME	EXPB1	DESC	Expansin-B1		TATA-box	TATA	1353	4	-	Arabidopsis thaliana	core promoter element around -30 of transcription start
Ghir_A03G017480.1upstream_seq	2000bp	A03	105235446-105237445	+	ORG	Gossypiumhirsutum	NAME	EXPB1	DESC	Expansin-B1		TATA-box	ATTATA	1501	6	+	Brassica napus	core promoter element around -30 of transcription start
Ghir_A03G017480.1upstream_seq	2000bp	A03	105235446-105237445	+	ORG	Gossypiumhirsutum	NAME	EXPB1	DESC	Expansin-B1		TATA-box	TATAA	1502	5	-	Arabidopsis thaliana	core promoter element around -30 of transcription start
Ghir_A03G017480.1upstream_seq	2000bp	A03	105235446-105237445	+	ORG	Gossypiumhirsutum	NAME	EXPB1	DESC	Expansin-B1		TATA-box	TATA	1503	4	-	Arabidopsis thaliana	core promoter element around -30 of transcription start
Ghir_A03G017480.1upstream_seq	2000bp	A03	105235446-105237445	+	ORG	Gossypiumhirsutum	NAME	EXPB1	DESC	Expansin-B1		TATA-box	TATACA	1531	6	-	Helianthus annuus	core promoter element around -30 of transcription start
Ghir_A03G017480.1upstream_seq	2000bp	A03	105235446-105237445	+	ORG	Gossypiumhirsutum	NAME	EXPB1	DESC	Expansin-B1		TATA-box	TATATA	1533	6	-	Arabidopsis thaliana	core promoter element around -30 of transcription start
Ghir_A03G017480.1upstream_seq	2000bp	A03	105235446-105237445	+	ORG	Gossypiumhirsutum	NAME	EXPB1	DESC	Expansin-B1		TATA-box	ATATAT	1534	6	-	Brassica napus	core promoter element around -30 of transcription start
Ghir_A03G017480.1upstream_seq	2000bp	A03	105235446-105237445	+	ORG	Gossypiumhirsutum	NAME	EXPB1	DESC	Expansin-B1		TATA-box	TATA	1535	4	-	Arabidopsis thaliana	core promoter element around -30 of transcription start
Ghir_A03G017480.1upstream_seq	2000bp	A03	105235446-105237445	+	ORG	Gossypiumhirsutum	NAME	EXPB1	DESC	Expansin-B1		TATA-box	TATACA	1600	6	-	Helianthus annuus	core promoter element around -30 of transcription start
Ghir_A03G017480.1upstream_seq	2000bp	A03	105235446-105237445	+	ORG	Gossypiumhirsutum	NAME	EXPB1	DESC	Expansin-B1		TATA-box	TATA	1602	4	-	Arabidopsis thaliana	core promoter element around -30 of transcription start
Ghir_A03G017480.1upstream_seq	2000bp	A03	105235446-105237445	+	ORG	Gossypiumhirsutum	NAME	EXPB1	DESC	Expansin-B1		TATA-box	ATTATA	1647	6	+	Brassica napus	core promoter element around -30 of transcription start
Ghir_A03G017480.1upstream_seq	2000bp	A03	105235446-105237445	+	ORG	Gossypiumhirsutum	NAME	EXPB1	DESC	Expansin-B1		TATA-box	TATAA	1648	5	-	Arabidopsis thaliana	core promoter element around -30 of transcription start
Ghir_A03G017480.1upstream_seq	2000bp	A03	105235446-105237445	+	ORG	Gossypiumhirsutum	NAME	EXPB1	DESC	Expansin-B1		TATA-box	TATA	1649	4	-	Arabidopsis thaliana	core promoter element around -30 of transcription start
Ghir_A03G017480.1upstream_seq	2000bp	A03	105235446-105237445	+	ORG	Gossypiumhirsutum	NAME	EXPB1	DESC	Expansin-B1		TATA-box	TATA	1843	4	-	Arabidopsis thaliana	core promoter element around -30 of transcription start
Ghir_A03G017480.1upstream_seq	2000bp	A03	105235446-105237445	+	ORG	Gossypiumhirsutum	NAME	EXPB1	DESC	Expansin-B1		TATA-box	TATATA	1940	6	-	Arabidopsis thaliana	core promoter element around -30 of transcription start
Ghir_A03G017480.1upstream_seq	2000bp	A03	105235446-105237445	+	ORG	Gossypiumhirsutum	NAME	EXPB1	DESC	Expansin-B1		TATA-box	ATATAT	1941	6	-	Brassica napus	core promoter element around -30 of transcription start
Ghir_A03G017480.1upstream_seq	2000bp	A03	105235446-105237445	+	ORG	Gossypiumhirsutum	NAME	EXPB1	DESC	Expansin-B1		TATA-box	TATATA	1942	6	-	Arabidopsis thaliana	core promoter element around -30 of transcription start
Ghir_A03G017480.1upstream_seq	2000bp	A03	105235446-105237445	+	ORG	Gossypiumhirsutum	NAME	EXPB1	DESC	Expansin-B1		TATA-box	ATATAT	1943	6	-	Brassica napus	core promoter element around -30 of transcription start
Ghir_A03G017480.1upstream_seq	2000bp	A03	105235446-105237445	+	ORG	Gossypiumhirsutum	NAME	EXPB1	DESC	Expansin-B1		TATA-box	TATA	1944	4	-	Arabidopsis thaliana	core promoter element around -30 of transcription start
Ghir_A03G017480.1upstream_seq	2000bp	A03	105235446-105237445	+	ORG	Gossypiumhirsutum	NAME	EXPB1	DESC	Expansin-B1		AuxRR-core	GGTCCAT	328	7	+	Nicotiana tabacum	cis-acting regulatory element involved in auxin responsiveness
Ghir_A03G017480.1upstream_seq	2000bp	A03	105235446-105237445	+	ORG	Gossypiumhirsutum	NAME	EXPB1	DESC	Expansin-B1		AuxRR-core	GGTCCAT	597	7	-	Nicotiana tabacum	cis-acting regulatory element involved in auxin responsiveness
Ghir_A03G017480.1upstream_seq	2000bp	A03	105235446-105237445	+	ORG	Gossypiumhirsutum	NAME	EXPB1	DESC	Expansin-B1		GT1-motif	GGTTAA	834	6	+	Arabidopsis thaliana	light responsive element
Ghir_A03G017480.1upstream_seq	2000bp	A03	105235446-105237445	+	ORG	Gossypiumhirsutum	NAME	EXPB1	DESC	Expansin-B1		WUN-motif	AAATTACT	884	8	+	Nicotiana glutinosa
Ghir_A03G017480.1upstream_seq	2000bp	A03	105235446-105237445	+	ORG	Gossypiumhirsutum	NAME	EXPB1	DESC	Expansin-B1		WUN-motif	AAATTTCCT	1198	9	+	Brassica oleracea	wound-responsive element
Ghir_A03G017480.1upstream_seq	2000bp	A03	105235446-105237445	+	ORG	Gossypiumhirsutum	NAME	EXPB1	DESC	Expansin-B1		DRE core	GCCGAC	463	6	+	Arabidopsis thaliana
Ghir_A03G017480.1upstream_seq	2000bp	A03	105235446-105237445	+	ORG	Gossypiumhirsutum	NAME	EXPB1	DESC	Expansin-B1		DRE core	GCCGAC	1921	6	-	Arabidopsis thaliana
Ghir_A03G017480.1upstream_seq	2000bp	A03	105235446-105237445	+	ORG	Gossypiumhirsutum	NAME	EXPB1	DESC	Expansin-B1		G-box	CACGAC	468	6	+	Zea mays	cis-acting regulatory element involved in light responsiveness
Ghir_A03G017480.1upstream_seq	2000bp	A03	105235446-105237445	+	ORG	Gossypiumhirsutum	NAME	EXPB1	DESC	Expansin-B1		GATA-motif	GATAGGG	383	7	+	Pisum sativum	part of a light responsive element
Ghir_A03G017480.1upstream_seq	2000bp	A03	105235446-105237445	+	ORG	Gossypiumhirsutum	NAME	EXPB1	DESC	Expansin-B1		GATA-motif	AAGATAAGATT	845	10	-	Arabidopsis thaliana	part of a light responsive element
Ghir_A03G017480.1upstream_seq	2000bp	A03	105235446-105237445	+	ORG	Gossypiumhirsutum	NAME	EXPB1	DESC	Expansin-B1		TCA-element	CCATCTTTTT	32	9	+	Nicotiana tabacum	cis-acting element involved in salicylic acid responsiveness
Ghir_A03G017480.1upstream_seq	2000bp	A03	105235446-105237445	+	ORG	Gossypiumhirsutum	NAME	EXPB1	DESC	Expansin-B1		I-box	cCATATCCAAT	661	10	+	Flaveria trinervia	part of a light responsive element
Ghir_A03G017480.1upstream_seq	2000bp	A03	105235446-105237445	+	ORG	Gossypiumhirsutum	NAME	EXPB1	DESC	Expansin-B1		Myb-binding site	CAACAG	1124	6	+	Nicotiana tabacum
Ghir_A03G017480.1upstream_seq	2000bp	A03	105235446-105237445	+	ORG	Gossypiumhirsutum	NAME	EXPB1	DESC	Expansin-B1		Unnamed__4	CTCC	525	4	+	Petroselinum hortense
Ghir_A03G017480.1upstream_seq	2000bp	A03	105235446-105237445	+	ORG	Gossypiumhirsutum	NAME	EXPB1	DESC	Expansin-B1		Unnamed__4	CTCC	607	4	+	Petroselinum hortense
Ghir_A03G017480.1upstream_seq	2000bp	A03	105235446-105237445	+	ORG	Gossypiumhirsutum	NAME	EXPB1	DESC	Expansin-B1		Unnamed__4	CTCC	1540	4	-	Petroselinum hortense
Ghir_A03G017480.1upstream_seq	2000bp	A03	105235446-105237445	+	ORG	Gossypiumhirsutum	NAME	EXPB1	DESC	Expansin-B1		Unnamed__4	CTCC	1867	4	-	Petroselinum hortense
Ghir_A03G017480.1upstream_seq	2000bp	A03	105235446-105237445	+	ORG	Gossypiumhirsutum	NAME	EXPB1	DESC	Expansin-B1		ERE	ATTTTAAA	70	8	-	Nicotiana glutinos
Ghir_A03G017480.1upstream_seq	2000bp	A03	105235446-105237445	+	ORG	Gossypiumhirsutum	NAME	EXPB1	DESC	Expansin-B1		ERE	ATTTCATA	1252	8	-	Nicotiana glutinos
Ghir_A03G017480.1upstream_seq	2000bp	A03	105235446-105237445	+	ORG	Gossypiumhirsutum	NAME	EXPB1	DESC	Expansin-B1		STRE	AGGGG	730	5	+	Arabidopsis thaliana
Ghir_A03G017480.1upstream_seq	2000bp	A03	105235446-105237445	+	ORG	Gossypiumhirsutum	NAME	EXPB1	DESC	Expansin-B1		STRE	AGGGG	988	5	+	Arabidopsis thaliana
Ghir_A03G017480.1upstream_seq	2000bp	A03	105235446-105237445	+	ORG	Gossypiumhirsutum	NAME	EXPB1	DESC	Expansin-B1		Myb	TAACTG	156	6	-	Arabidopsis thaliana
Ghir_A03G017480.1upstream_seq	2000bp	A03	105235446-105237445	+	ORG	Gossypiumhirsutum	NAME	EXPB1	DESC	Expansin-B1		Myb	CAACTG	1240	6	-	Arabidopsis thaliana
Ghir_A03G017480.1upstream_seq	2000bp	A03	105235446-105237445	+	ORG	Gossypiumhirsutum	NAME	EXPB1	DESC	Expansin-B1		MYC	CATGTG	450	6	-	Arabidopsis thaliana
Ghir_A03G017480.1upstream_seq	2000bp	A03	105235446-105237445	+	ORG	Gossypiumhirsutum	NAME	EXPB1	DESC	Expansin-B1		MYC	CATGTG	519	6	-	Arabidopsis thaliana
Ghir_A03G017480.1upstream_seq	2000bp	A03	105235446-105237445	+	ORG	Gossypiumhirsutum	NAME	EXPB1	DESC	Expansin-B1		MYC	CATTTG	532	6	-	Arabidopsis thaliana
Ghir_A03G017480.1upstream_seq	2000bp	A03	105235446-105237445	+	ORG	Gossypiumhirsutum	NAME	EXPB1	DESC	Expansin-B1		MYC	CATTTG	1080	6	-	Arabidopsis thaliana
Ghir_A03G017480.1upstream_seq	2000bp	A03	105235446-105237445	+	ORG	Gossypiumhirsutum	NAME	EXPB1	DESC	Expansin-B1		MYC	CATTTG	1207	6	-	Arabidopsis thaliana
Ghir_A03G017480.1upstream_seq	2000bp	A03	105235446-105237445	+	ORG	Gossypiumhirsutum	NAME	EXPB1	DESC	Expansin-B1		MYC	CAATTG	1440	6	-	Arabidopsis thaliana
Ghir_A03G017480.1upstream_seq	2000bp	A03	105235446-105237445	+	ORG	Gossypiumhirsutum	NAME	EXPB1	DESC	Expansin-B1		MYC	CAATTG	1744	6	-	Arabidopsis thaliana
Ghir_A03G017480.1upstream_seq	2000bp	A03	105235446-105237445	+	ORG	Gossypiumhirsutum	NAME	EXPB1	DESC	Expansin-B1		MYC	CATGTG	1827	6	-	Arabidopsis thaliana
Ghir_A03G017480.1upstream_seq	2000bp	A03	105235446-105237445	+	ORG	Gossypiumhirsutum	NAME	EXPB1	DESC	Expansin-B1		MYC	CATGTG	1829	6	+	Arabidopsis thaliana
Ghir_A03G017480.1upstream_seq	2000bp	A03	105235446-105237445	+	ORG	Gossypiumhirsutum	NAME	EXPB1	DESC	Expansin-B1		MYC	CATTTG	1904	6	-	Arabidopsis thaliana
Ghir_A03G017480.1upstream_seq	2000bp	A03	105235446-105237445	+	ORG	Gossypiumhirsutum	NAME	EXPB1	DESC	Expansin-B1		W box	TTGACC	299	6	-	Arabidopsis thaliana
Ghir_A03G017480.1upstream_seq	2000bp	A03	105235446-105237445	+	ORG	Gossypiumhirsutum	NAME	EXPB1	DESC	Expansin-B1		CAAT-box	CAAAT	47	5	-	Pisum sativum	common cis-acting element in promoter and enhancer regions
Ghir_A03G017480.1upstream_seq	2000bp	A03	105235446-105237445	+	ORG	Gossypiumhirsutum	NAME	EXPB1	DESC	Expansin-B1		CAAT-box	CCAAT	96	5	-	Arabidopsis thaliana	common cis-acting element in promoter and enhancer regions
Ghir_A03G017480.1upstream_seq	2000bp	A03	105235446-105237445	+	ORG	Gossypiumhirsutum	NAME	EXPB1	DESC	Expansin-B1		CAAT-box	CAAAT	112	5	+	Pisum sativum	common cis-acting element in promoter and enhancer regions
Ghir_A03G017480.1upstream_seq	2000bp	A03	105235446-105237445	+	ORG	Gossypiumhirsutum	NAME	EXPB1	DESC	Expansin-B1		CAAT-box	CCAAT	174	5	-	Arabidopsis thaliana	common cis-acting element in promoter and enhancer regions
Ghir_A03G017480.1upstream_seq	2000bp	A03	105235446-105237445	+	ORG	Gossypiumhirsutum	NAME	EXPB1	DESC	Expansin-B1		CAAT-box	CAAT	194	4	-	Nicotiana glutinosa
Ghir_A03G017480.1upstream_seq	2000bp	A03	105235446-105237445	+	ORG	Gossypiumhirsutum	NAME	EXPB1	DESC	Expansin-B1		CAAT-box	CAAT	302	4	+	Nicotiana glutinosa
Ghir_A03G017480.1upstream_seq	2000bp	A03	105235446-105237445	+	ORG	Gossypiumhirsutum	NAME	EXPB1	DESC	Expansin-B1		CAAT-box	CAAT	333	4	-	Nicotiana glutinosa
Ghir_A03G017480.1upstream_seq	2000bp	A03	105235446-105237445	+	ORG	Gossypiumhirsutum	NAME	EXPB1	DESC	Expansin-B1		CAAT-box	CAAT	380	4	-	Nicotiana glutinosa
Ghir_A03G017480.1upstream_seq	2000bp	A03	105235446-105237445	+	ORG	Gossypiumhirsutum	NAME	EXPB1	DESC	Expansin-B1		CAAT-box	CCAAT	393	5	+	Arabidopsis thaliana	common cis-acting element in promoter and enhancer regions
Ghir_A03G017480.1upstream_seq	2000bp	A03	105235446-105237445	+	ORG	Gossypiumhirsutum	NAME	EXPB1	DESC	Expansin-B1		CAAT-box	CAAT	394	4	+	Nicotiana glutinosa
Ghir_A03G017480.1upstream_seq	2000bp	A03	105235446-105237445	+	ORG	Gossypiumhirsutum	NAME	EXPB1	DESC	Expansin-B1		CAAT-box	CAAT	460	4	-	Nicotiana glutinosa
Ghir_A03G017480.1upstream_seq	2000bp	A03	105235446-105237445	+	ORG	Gossypiumhirsutum	NAME	EXPB1	DESC	Expansin-B1		CAAT-box	CCAAT	489	5	+	Arabidopsis thaliana	common cis-acting element in promoter and enhancer regions
Ghir_A03G017480.1upstream_seq	2000bp	A03	105235446-105237445	+	ORG	Gossypiumhirsutum	NAME	EXPB1	DESC	Expansin-B1		CAAT-box	CAAT	490	4	+	Nicotiana glutinosa
Ghir_A03G017480.1upstream_seq	2000bp	A03	105235446-105237445	+	ORG	Gossypiumhirsutum	NAME	EXPB1	DESC	Expansin-B1		CAAT-box	CAAT	515	4	+	Nicotiana glutinosa
Ghir_A03G017480.1upstream_seq	2000bp	A03	105235446-105237445	+	ORG	Gossypiumhirsutum	NAME	EXPB1	DESC	Expansin-B1		CAAT-box	CAAAT	532	5	+	Pisum sativum	common cis-acting element in promoter and enhancer regions
Ghir_A03G017480.1upstream_seq	2000bp	A03	105235446-105237445	+	ORG	Gossypiumhirsutum	NAME	EXPB1	DESC	Expansin-B1		CAAT-box	CAAT	546	4	+	Nicotiana glutinosa
Ghir_A03G017480.1upstream_seq	2000bp	A03	105235446-105237445	+	ORG	Gossypiumhirsutum	NAME	EXPB1	DESC	Expansin-B1		CAAT-box	CAAT	668	4	+	Nicotiana glutinosa
Ghir_A03G017480.1upstream_seq	2000bp	A03	105235446-105237445	+	ORG	Gossypiumhirsutum	NAME	EXPB1	DESC	Expansin-B1		CAAT-box	CAAT	938	4	+	Nicotiana glutinosa
Ghir_A03G017480.1upstream_seq	2000bp	A03	105235446-105237445	+	ORG	Gossypiumhirsutum	NAME	EXPB1	DESC	Expansin-B1		CAAT-box	CAAAT	958	5	+	Pisum sativum	common cis-acting element in promoter and enhancer regions
Ghir_A03G017480.1upstream_seq	2000bp	A03	105235446-105237445	+	ORG	Gossypiumhirsutum	NAME	EXPB1	DESC	Expansin-B1		CAAT-box	CAAT	999	4	+	Nicotiana glutinosa
Ghir_A03G017480.1upstream_seq	2000bp	A03	105235446-105237445	+	ORG	Gossypiumhirsutum	NAME	EXPB1	DESC	Expansin-B1		CAAT-box	CAAT	1004	4	+	Nicotiana glutinosa
Ghir_A03G017480.1upstream_seq	2000bp	A03	105235446-105237445	+	ORG	Gossypiumhirsutum	NAME	EXPB1	DESC	Expansin-B1		CAAT-box	CAAT	1032	4	+	Nicotiana glutinosa
Ghir_A03G017480.1upstream_seq	2000bp	A03	105235446-105237445	+	ORG	Gossypiumhirsutum	NAME	EXPB1	DESC	Expansin-B1		CAAT-box	CAAAT	1080	5	+	Pisum sativum	common cis-acting element in promoter and enhancer regions
Ghir_A03G017480.1upstream_seq	2000bp	A03	105235446-105237445	+	ORG	Gossypiumhirsutum	NAME	EXPB1	DESC	Expansin-B1		CAAT-box	CAAT	1091	4	-	Nicotiana glutinosa
Ghir_A03G017480.1upstream_seq	2000bp	A03	105235446-105237445	+	ORG	Gossypiumhirsutum	NAME	EXPB1	DESC	Expansin-B1		CAAT-box	CAAT	1142	4	+	Nicotiana glutinosa
Ghir_A03G017480.1upstream_seq	2000bp	A03	105235446-105237445	+	ORG	Gossypiumhirsutum	NAME	EXPB1	DESC	Expansin-B1		CAAT-box	CAAT	1164	4	+	Nicotiana glutinosa
Ghir_A03G017480.1upstream_seq	2000bp	A03	105235446-105237445	+	ORG	Gossypiumhirsutum	NAME	EXPB1	DESC	Expansin-B1		CAAT-box	CAAAT	1207	5	+	Pisum sativum	common cis-acting element in promoter and enhancer regions
Ghir_A03G017480.1upstream_seq	2000bp	A03	105235446-105237445	+	ORG	Gossypiumhirsutum	NAME	EXPB1	DESC	Expansin-B1		CAAT-box	CCAAT	1213	5	-	Arabidopsis thaliana	common cis-acting element in promoter and enhancer regions
Ghir_A03G017480.1upstream_seq	2000bp	A03	105235446-105237445	+	ORG	Gossypiumhirsutum	NAME	EXPB1	DESC	Expansin-B1		CAAT-box	CAAT	1272	4	+	Nicotiana glutinosa
Ghir_A03G017480.1upstream_seq	2000bp	A03	105235446-105237445	+	ORG	Gossypiumhirsutum	NAME	EXPB1	DESC	Expansin-B1		CAAT-box	CAAT	1287	4	+	Nicotiana glutinosa
Ghir_A03G017480.1upstream_seq	2000bp	A03	105235446-105237445	+	ORG	Gossypiumhirsutum	NAME	EXPB1	DESC	Expansin-B1		CAAT-box	CAAAT	1349	5	+	Pisum sativum	common cis-acting element in promoter and enhancer regions
Ghir_A03G017480.1upstream_seq	2000bp	A03	105235446-105237445	+	ORG	Gossypiumhirsutum	NAME	EXPB1	DESC	Expansin-B1		CAAT-box	CAAT	1369	4	-	Nicotiana glutinosa
Ghir_A03G017480.1upstream_seq	2000bp	A03	105235446-105237445	+	ORG	Gossypiumhirsutum	NAME	EXPB1	DESC	Expansin-B1		CAAT-box	CAAT	1379	4	-	Nicotiana glutinosa
Ghir_A03G017480.1upstream_seq	2000bp	A03	105235446-105237445	+	ORG	Gossypiumhirsutum	NAME	EXPB1	DESC	Expansin-B1		CAAT-box	CAAT	1415	4	+	Nicotiana glutinosa
Ghir_A03G017480.1upstream_seq	2000bp	A03	105235446-105237445	+	ORG	Gossypiumhirsutum	NAME	EXPB1	DESC	Expansin-B1		CAAT-box	CAAT	1440	4	+	Nicotiana glutinosa
Ghir_A03G017480.1upstream_seq	2000bp	A03	105235446-105237445	+	ORG	Gossypiumhirsutum	NAME	EXPB1	DESC	Expansin-B1		CAAT-box	CAAT	1442	4	-	Nicotiana glutinosa
Ghir_A03G017480.1upstream_seq	2000bp	A03	105235446-105237445	+	ORG	Gossypiumhirsutum	NAME	EXPB1	DESC	Expansin-B1		CAAT-box	CAAT	1552	4	+	Nicotiana glutinosa
Ghir_A03G017480.1upstream_seq	2000bp	A03	105235446-105237445	+	ORG	Gossypiumhirsutum	NAME	EXPB1	DESC	Expansin-B1		CAAT-box	CAAT	1568	4	-	Nicotiana glutinosa
Ghir_A03G017480.1upstream_seq	2000bp	A03	105235446-105237445	+	ORG	Gossypiumhirsutum	NAME	EXPB1	DESC	Expansin-B1		CAAT-box	CAAT	1592	4	-	Nicotiana glutinosa
Ghir_A03G017480.1upstream_seq	2000bp	A03	105235446-105237445	+	ORG	Gossypiumhirsutum	NAME	EXPB1	DESC	Expansin-B1		CAAT-box	CAAT	1614	4	+	Nicotiana glutinosa
Ghir_A03G017480.1upstream_seq	2000bp	A03	105235446-105237445	+	ORG	Gossypiumhirsutum	NAME	EXPB1	DESC	Expansin-B1		CAAT-box	CAAT	1619	4	+	Nicotiana glutinosa
Ghir_A03G017480.1upstream_seq	2000bp	A03	105235446-105237445	+	ORG	Gossypiumhirsutum	NAME	EXPB1	DESC	Expansin-B1		CAAT-box	CAAT	1637	4	+	Nicotiana glutinosa
Ghir_A03G017480.1upstream_seq	2000bp	A03	105235446-105237445	+	ORG	Gossypiumhirsutum	NAME	EXPB1	DESC	Expansin-B1		CAAT-box	CAAT	1676	4	-	Nicotiana glutinosa
Ghir_A03G017480.1upstream_seq	2000bp	A03	105235446-105237445	+	ORG	Gossypiumhirsutum	NAME	EXPB1	DESC	Expansin-B1		CAAT-box	CAAT	1726	4	+	Nicotiana glutinosa
Ghir_A03G017480.1upstream_seq	2000bp	A03	105235446-105237445	+	ORG	Gossypiumhirsutum	NAME	EXPB1	DESC	Expansin-B1		CAAT-box	CAAAT	1728	5	-	Pisum sativum	common cis-acting element in promoter and enhancer regions
Ghir_A03G017480.1upstream_seq	2000bp	A03	105235446-105237445	+	ORG	Gossypiumhirsutum	NAME	EXPB1	DESC	Expansin-B1		CAAT-box	CAAT	1744	4	+	Nicotiana glutinosa
Ghir_A03G017480.1upstream_seq	2000bp	A03	105235446-105237445	+	ORG	Gossypiumhirsutum	NAME	EXPB1	DESC	Expansin-B1		CAAT-box	CCAAT	1746	5	-	Arabidopsis thaliana	common cis-acting element in promoter and enhancer regions
Ghir_A03G017480.1upstream_seq	2000bp	A03	105235446-105237445	+	ORG	Gossypiumhirsutum	NAME	EXPB1	DESC	Expansin-B1		CAAT-box	CAAAT	1771	5	+	Pisum sativum	common cis-acting element in promoter and enhancer regions
Ghir_A03G017480.1upstream_seq	2000bp	A03	105235446-105237445	+	ORG	Gossypiumhirsutum	NAME	EXPB1	DESC	Expansin-B1		CAAT-box	CAAT	1774	4	-	Nicotiana glutinosa
Ghir_A03G017480.1upstream_seq	2000bp	A03	105235446-105237445	+	ORG	Gossypiumhirsutum	NAME	EXPB1	DESC	Expansin-B1		CAAT-box	CAAAT	1789	5	+	Pisum sativum	common cis-acting element in promoter and enhancer regions
Ghir_A03G017480.1upstream_seq	2000bp	A03	105235446-105237445	+	ORG	Gossypiumhirsutum	NAME	EXPB1	DESC	Expansin-B1		CAAT-box	CAAAT	1801	5	+	Pisum sativum	common cis-acting element in promoter and enhancer regions
Ghir_A03G017480.1upstream_seq	2000bp	A03	105235446-105237445	+	ORG	Gossypiumhirsutum	NAME	EXPB1	DESC	Expansin-B1		CAAT-box	CAAAT	1904	5	+	Pisum sativum	common cis-acting element in promoter and enhancer regions
Ghir_A03G017480.1upstream_seq	2000bp	A03	105235446-105237445	+	ORG	Gossypiumhirsutum	NAME	EXPB1	DESC	Expansin-B1		CAAT-box	CAAAT	1910	5	+	Pisum sativum	common cis-acting element in promoter and enhancer regions
Ghir_A03G017480.1upstream_seq	2000bp	A03	105235446-105237445	+	ORG	Gossypiumhirsutum	NAME	EXPB1	DESC	Expansin-B1		CAAT-box	CAAT	1986	4	-	Nicotiana glutinosa
Ghir_A03G017480.1upstream_seq	2000bp	A03	105235446-105237445	+	ORG	Gossypiumhirsutum	NAME	EXPB1	DESC	Expansin-B1		CAAT-box	CAAAT	1990	5	+	Pisum sativum	common cis-acting element in promoter and enhancer regions
Ghir_A03G017480.1upstream_seq	2000bp	A03	105235446-105237445	+	ORG	Gossypiumhirsutum	NAME	EXPB1	DESC	Expansin-B1		ATCT-motif	AATCTAATCC	1397	9	+	Pisum sativum	part of a conserved DNA module involved in light responsiveness
Ghir_A03G017480.1upstream_seq	2000bp	A03	105235446-105237445	+	ORG	Gossypiumhirsutum	NAME	EXPB1	DESC	Expansin-B1		ABRE	ACGTG	879	5	+	Arabidopsis thaliana	cis-acting element involved in the abscisic acid responsiveness
Ghir_A03G017480.1upstream_seq	2000bp	A03	105235446-105237445	+	ORG	Gossypiumhirsutum	NAME	EXPB1	DESC	Expansin-B1			motif_sequence	178	4	-	organism	short_function
Ghir_A03G017480.1upstream_seq	2000bp	A03	105235446-105237445	+	ORG	Gossypiumhirsutum	NAME	EXPB1	DESC	Expansin-B1			motif_sequence	223	4	-	organism	short_function
Ghir_A03G017480.1upstream_seq	2000bp	A03	105235446-105237445	+	ORG	Gossypiumhirsutum	NAME	EXPB1	DESC	Expansin-B1			motif_sequence	339	4	-	organism	short_function
Ghir_A03G017480.1upstream_seq	2000bp	A03	105235446-105237445	+	ORG	Gossypiumhirsutum	NAME	EXPB1	DESC	Expansin-B1			motif_sequence	449	4	-	organism	short_function
Ghir_A03G017480.1upstream_seq	2000bp	A03	105235446-105237445	+	ORG	Gossypiumhirsutum	NAME	EXPB1	DESC	Expansin-B1			motif_sequence	693	4	+	organism	short_function
Ghir_A03G017480.1upstream_seq	2000bp	A03	105235446-105237445	+	ORG	Gossypiumhirsutum	NAME	EXPB1	DESC	Expansin-B1			motif_sequence	1069	4	+	organism	short_function
Ghir_A03G017480.1upstream_seq	2000bp	A03	105235446-105237445	+	ORG	Gossypiumhirsutum	NAME	EXPB1	DESC	Expansin-B1			motif_sequence	1227	4	-	organism	short_function
Ghir_A03G017480.1upstream_seq	2000bp	A03	105235446-105237445	+	ORG	Gossypiumhirsutum	NAME	EXPB1	DESC	Expansin-B1			motif_sequence	1487	4	+	organism	short_function
Ghir_A03G017480.1upstream_seq	2000bp	A03	105235446-105237445	+	ORG	Gossypiumhirsutum	NAME	EXPB1	DESC	Expansin-B1			motif_sequence	1494	4	-	organism	short_function
Ghir_A03G017480.1upstream_seq	2000bp	A03	105235446-105237445	+	ORG	Gossypiumhirsutum	NAME	EXPB1	DESC	Expansin-B1			motif_sequence	1672	4	-	organism	short_function
Ghir_A03G017480.1upstream_seq	2000bp	A03	105235446-105237445	+	ORG	Gossypiumhirsutum	NAME	EXPB1	DESC	Expansin-B1			motif_sequence	1777	4	-	organism	short_function
Ghir_A03G017480.1upstream_seq	2000bp	A03	105235446-105237445	+	ORG	Gossypiumhirsutum	NAME	EXPB1	DESC	Expansin-B1			motif_sequence	1830	4	+	organism	short_function
Ghir_A03G017480.1upstream_seq	2000bp	A03	105235446-105237445	+	ORG	Gossypiumhirsutum	NAME	EXPB1	DESC	Expansin-B1			motif_sequence	1846	4	+	organism	short_function
Ghir_A03G017480.1upstream_seq	2000bp	A03	105235446-105237445	+	ORG	Gossypiumhirsutum	NAME	EXPB1	DESC	Expansin-B1			motif_sequence	1867	4	-	organism	short_function
Ghir_A03G017480.1upstream_seq	2000bp	A03	105235446-105237445	+	ORG	Gossypiumhirsutum	NAME	EXPB1	DESC	Expansin-B1		LAMP-element	CTTTATCA	1627	8	+	Pisum sativum	part of a light responsive element
Ghir_A03G017480.1upstream_seq	2000bp	A03	105235446-105237445	+	ORG	Gossypiumhirsutum	NAME	EXPB1	DESC	Expansin-B1		MSA-like	(T/C)C(T/C)AACGG(T/C)(T/C)A	587	9	+	Catharanthus roseus	cis-acting element involved in cell cycle regulation
Ghir_A03G017480.1upstream_seq	2000bp	A03	105235446-105237445	+	ORG	Gossypiumhirsutum	NAME	EXPB1	DESC	Expansin-B1		MBS	CAACTG	1240	6	-	Arabidopsis thaliana	MYB binding site involved in drought-inducibility
Ghir_A03G017480.1upstream_seq	2000bp	A03	105235446-105237445	+	ORG	Gossypiumhirsutum	NAME	EXPB1	DESC	Expansin-B1		AT~TATA-box	TATATA	85	6	+	Arabidopsis thaliana
Ghir_A03G017480.1upstream_seq	2000bp	A03	105235446-105237445	+	ORG	Gossypiumhirsutum	NAME	EXPB1	DESC	Expansin-B1		AT~TATA-box	TATATA	228	6	+	Arabidopsis thaliana
Ghir_A03G017480.1upstream_seq	2000bp	A03	105235446-105237445	+	ORG	Gossypiumhirsutum	NAME	EXPB1	DESC	Expansin-B1		AT~TATA-box	TATATA	375	6	+	Arabidopsis thaliana
Ghir_A03G017480.1upstream_seq	2000bp	A03	105235446-105237445	+	ORG	Gossypiumhirsutum	NAME	EXPB1	DESC	Expansin-B1		AT~TATA-box	TATATA	1048	6	-	Arabidopsis thaliana
Ghir_A03G017480.1upstream_seq	2000bp	A03	105235446-105237445	+	ORG	Gossypiumhirsutum	NAME	EXPB1	DESC	Expansin-B1		AT~TATA-box	TATATA	1533	6	-	Arabidopsis thaliana
Ghir_A03G017480.1upstream_seq	2000bp	A03	105235446-105237445	+	ORG	Gossypiumhirsutum	NAME	EXPB1	DESC	Expansin-B1		AT~TATA-box	TATATA	1940	6	-	Arabidopsis thaliana
Ghir_A03G017480.1upstream_seq	2000bp	A03	105235446-105237445	+	ORG	Gossypiumhirsutum	NAME	EXPB1	DESC	Expansin-B1		AT~TATA-box	TATATA	1942	6	-	Arabidopsis thaliana
Ghir_A03G017480.1upstream_seq	2000bp	A03	105235446-105237445	+	ORG	Gossypiumhirsutum	NAME	EXPB1	DESC	Expansin-B1		Gap-box	CAAATGAA(A/G)A	532	9.5	+	Arabidopsis thaliana	part of a light responsive element
Ghir_A03G017480.1upstream_seq	2000bp	A03	105235446-105237445	+	ORG	Gossypiumhirsutum	NAME	EXPB1	DESC	Expansin-B1		G-Box	CACGTT	878	6	-	Pisum sativum	cis-acting regulatory element involved in light responsiveness
Ghir_A03G017480.1upstream_seq	2000bp	A03	105235446-105237445	+	ORG	Gossypiumhirsutum	NAME	EXPB1	DESC	Expansin-B1		MYB	CAACAG	1124	6	+	Arabidopsis thaliana
Ghir_A03G017480.1upstream_seq	2000bp	A03	105235446-105237445	+	ORG	Gossypiumhirsutum	NAME	EXPB1	DESC	Expansin-B1		TATA	TATAAAAT	1311	8	-	Arabidopsis thaliana
Ghir_A03G017480.1upstream_seq	2000bp	A03	105235446-105237445	+	ORG	Gossypiumhirsutum	NAME	EXPB1	DESC	Expansin-B1		L-box	ATCCCACCTAC	10	10	+	Petroselinum crispum	part of a light responsive element
Ghir_A03G017480.1upstream_seq	2000bp	A03	105235446-105237445	+	ORG	Gossypiumhirsutum	NAME	EXPB1	DESC	Expansin-B1		TATC-box	TATCCCA	1748	7	-	Oryza sativa	cis-acting element involved in gibberellin-responsiveness
Ghir_A03G017480.1upstream_seq	2000bp	A03	105235446-105237445	+	ORG	Gossypiumhirsutum	NAME	EXPB1	DESC	Expansin-B1		TGA-element	AACGAC	502	6	+	Brassica oleracea	auxin-responsive element
Ghir_A03G022570.1upstream_seq	2000bp	A03	112193981-112195980	+	ORG	Gossypiumhirsutum	NAME	EXLA1	DESC	Expansin-likeA1		GTGGC-motif	GATTCTGTGGC	347	10	+	Spinacia oleracea	part of a light responsive element
Ghir_A03G022570.1upstream_seq	2000bp	A03	112193981-112195980	+	ORG	Gossypiumhirsutum	NAME	EXLA1	DESC	Expansin-likeA1		TCCC-motif	TCTCCCT	1664	7	-	Spinacia oleracea	part of a light responsive element
Ghir_A03G022570.1upstream_seq	2000bp	A03	112193981-112195980	+	ORG	Gossypiumhirsutum	NAME	EXLA1	DESC	Expansin-likeA1		W box	TTGACC	314	6	-	Arabidopsis thaliana
Ghir_A03G022570.1upstream_seq	2000bp	A03	112193981-112195980	+	ORG	Gossypiumhirsutum	NAME	EXLA1	DESC	Expansin-likeA1		W box	TTGACC	878	6	-	Arabidopsis thaliana
Ghir_A03G022570.1upstream_seq	2000bp	A03	112193981-112195980	+	ORG	Gossypiumhirsutum	NAME	EXLA1	DESC	Expansin-likeA1		W box	TTGACC	1399	6	-	Arabidopsis thaliana
Ghir_A03G022570.1upstream_seq	2000bp	A03	112193981-112195980	+	ORG	Gossypiumhirsutum	NAME	EXLA1	DESC	Expansin-likeA1		W box	TTGACC	1734	6	-	Arabidopsis thaliana
Ghir_A03G022570.1upstream_seq	2000bp	A03	112193981-112195980	+	ORG	Gossypiumhirsutum	NAME	EXLA1	DESC	Expansin-likeA1		Unnamed__12	TCCACGTAGA	748	9	-	Zea mays
Ghir_A03G022570.1upstream_seq	2000bp	A03	112193981-112195980	+	ORG	Gossypiumhirsutum	NAME	EXLA1	DESC	Expansin-likeA1		CAAT-box	CAAAT	192	5	+	Pisum sativum	common cis-acting element in promoter and enhancer regions
Ghir_A03G022570.1upstream_seq	2000bp	A03	112193981-112195980	+	ORG	Gossypiumhirsutum	NAME	EXLA1	DESC	Expansin-likeA1		CAAT-box	CAAT	270	4	+	Nicotiana glutinosa
Ghir_A03G022570.1upstream_seq	2000bp	A03	112193981-112195980	+	ORG	Gossypiumhirsutum	NAME	EXLA1	DESC	Expansin-likeA1		CAAT-box	CAAAT	317	5	+	Pisum sativum	common cis-acting element in promoter and enhancer regions
Ghir_A03G022570.1upstream_seq	2000bp	A03	112193981-112195980	+	ORG	Gossypiumhirsutum	NAME	EXLA1	DESC	Expansin-likeA1		CAAT-box	CAAAT	337	5	+	Pisum sativum	common cis-acting element in promoter and enhancer regions
Ghir_A03G022570.1upstream_seq	2000bp	A03	112193981-112195980	+	ORG	Gossypiumhirsutum	NAME	EXLA1	DESC	Expansin-likeA1		CAAT-box	CCAAT	383	5	+	Arabidopsis thaliana	common cis-acting element in promoter and enhancer regions
Ghir_A03G022570.1upstream_seq	2000bp	A03	112193981-112195980	+	ORG	Gossypiumhirsutum	NAME	EXLA1	DESC	Expansin-likeA1		CAAT-box	CAAT	384	4	+	Nicotiana glutinosa
Ghir_A03G022570.1upstream_seq	2000bp	A03	112193981-112195980	+	ORG	Gossypiumhirsutum	NAME	EXLA1	DESC	Expansin-likeA1		CAAT-box	CAAT	409	4	+	Nicotiana glutinosa
Ghir_A03G022570.1upstream_seq	2000bp	A03	112193981-112195980	+	ORG	Gossypiumhirsutum	NAME	EXLA1	DESC	Expansin-likeA1		CAAT-box	CCAAT	501	5	-	Arabidopsis thaliana	common cis-acting element in promoter and enhancer regions
Ghir_A03G022570.1upstream_seq	2000bp	A03	112193981-112195980	+	ORG	Gossypiumhirsutum	NAME	EXLA1	DESC	Expansin-likeA1		CAAT-box	CAAT	559	4	-	Nicotiana glutinosa
Ghir_A03G022570.1upstream_seq	2000bp	A03	112193981-112195980	+	ORG	Gossypiumhirsutum	NAME	EXLA1	DESC	Expansin-likeA1		CAAT-box	CAAT	565	4	+	Nicotiana glutinosa
Ghir_A03G022570.1upstream_seq	2000bp	A03	112193981-112195980	+	ORG	Gossypiumhirsutum	NAME	EXLA1	DESC	Expansin-likeA1		CAAT-box	CAAT	570	4	-	Nicotiana glutinosa
Ghir_A03G022570.1upstream_seq	2000bp	A03	112193981-112195980	+	ORG	Gossypiumhirsutum	NAME	EXLA1	DESC	Expansin-likeA1		CAAT-box	CAAAT	682	5	+	Pisum sativum	common cis-acting element in promoter and enhancer regions
Ghir_A03G022570.1upstream_seq	2000bp	A03	112193981-112195980	+	ORG	Gossypiumhirsutum	NAME	EXLA1	DESC	Expansin-likeA1		CAAT-box	CAAT	703	4	+	Nicotiana glutinosa
Ghir_A03G022570.1upstream_seq	2000bp	A03	112193981-112195980	+	ORG	Gossypiumhirsutum	NAME	EXLA1	DESC	Expansin-likeA1		CAAT-box	CAAT	705	4	-	Nicotiana glutinosa
Ghir_A03G022570.1upstream_seq	2000bp	A03	112193981-112195980	+	ORG	Gossypiumhirsutum	NAME	EXLA1	DESC	Expansin-likeA1		CAAT-box	CAAT	734	4	+	Nicotiana glutinosa
Ghir_A03G022570.1upstream_seq	2000bp	A03	112193981-112195980	+	ORG	Gossypiumhirsutum	NAME	EXLA1	DESC	Expansin-likeA1		CAAT-box	CAAT	793	4	+	Nicotiana glutinosa
Ghir_A03G022570.1upstream_seq	2000bp	A03	112193981-112195980	+	ORG	Gossypiumhirsutum	NAME	EXLA1	DESC	Expansin-likeA1		CAAT-box	CAAAT	809	5	-	Pisum sativum	common cis-acting element in promoter and enhancer regions
Ghir_A03G022570.1upstream_seq	2000bp	A03	112193981-112195980	+	ORG	Gossypiumhirsutum	NAME	EXLA1	DESC	Expansin-likeA1		CAAT-box	CAAT	820	4	-	Nicotiana glutinosa
Ghir_A03G022570.1upstream_seq	2000bp	A03	112193981-112195980	+	ORG	Gossypiumhirsutum	NAME	EXLA1	DESC	Expansin-likeA1		CAAT-box	CCAAT	826	5	-	Arabidopsis thaliana	common cis-acting element in promoter and enhancer regions
Ghir_A03G022570.1upstream_seq	2000bp	A03	112193981-112195980	+	ORG	Gossypiumhirsutum	NAME	EXLA1	DESC	Expansin-likeA1		CAAT-box	CAAAT	881	5	+	Pisum sativum	common cis-acting element in promoter and enhancer regions
Ghir_A03G022570.1upstream_seq	2000bp	A03	112193981-112195980	+	ORG	Gossypiumhirsutum	NAME	EXLA1	DESC	Expansin-likeA1		CAAT-box	CAAT	978	4	+	Nicotiana glutinosa
Ghir_A03G022570.1upstream_seq	2000bp	A03	112193981-112195980	+	ORG	Gossypiumhirsutum	NAME	EXLA1	DESC	Expansin-likeA1		CAAT-box	CAAT	1036	4	+	Nicotiana glutinosa
Ghir_A03G022570.1upstream_seq	2000bp	A03	112193981-112195980	+	ORG	Gossypiumhirsutum	NAME	EXLA1	DESC	Expansin-likeA1		CAAT-box	CAAT	1235	4	+	Nicotiana glutinosa
Ghir_A03G022570.1upstream_seq	2000bp	A03	112193981-112195980	+	ORG	Gossypiumhirsutum	NAME	EXLA1	DESC	Expansin-likeA1		CAAT-box	CAAT	1243	4	-	Nicotiana glutinosa
Ghir_A03G022570.1upstream_seq	2000bp	A03	112193981-112195980	+	ORG	Gossypiumhirsutum	NAME	EXLA1	DESC	Expansin-likeA1		CAAT-box	CAAT	1255	4	+	Nicotiana glutinosa
Ghir_A03G022570.1upstream_seq	2000bp	A03	112193981-112195980	+	ORG	Gossypiumhirsutum	NAME	EXLA1	DESC	Expansin-likeA1		CAAT-box	CCAAT	1348	5	+	Arabidopsis thaliana	common cis-acting element in promoter and enhancer regions
Ghir_A03G022570.1upstream_seq	2000bp	A03	112193981-112195980	+	ORG	Gossypiumhirsutum	NAME	EXLA1	DESC	Expansin-likeA1		CAAT-box	CAAT	1349	4	+	Nicotiana glutinosa
Ghir_A03G022570.1upstream_seq	2000bp	A03	112193981-112195980	+	ORG	Gossypiumhirsutum	NAME	EXLA1	DESC	Expansin-likeA1		CAAT-box	CAAT	1378	4	+	Nicotiana glutinosa
Ghir_A03G022570.1upstream_seq	2000bp	A03	112193981-112195980	+	ORG	Gossypiumhirsutum	NAME	EXLA1	DESC	Expansin-likeA1		CAAT-box	CAAAT	1402	5	+	Pisum sativum	common cis-acting element in promoter and enhancer regions
Ghir_A03G022570.1upstream_seq	2000bp	A03	112193981-112195980	+	ORG	Gossypiumhirsutum	NAME	EXLA1	DESC	Expansin-likeA1		CAAT-box	CAAT	1416	4	-	Nicotiana glutinosa
Ghir_A03G022570.1upstream_seq	2000bp	A03	112193981-112195980	+	ORG	Gossypiumhirsutum	NAME	EXLA1	DESC	Expansin-likeA1		CAAT-box	CAAT	1440	4	-	Nicotiana glutinosa
Ghir_A03G022570.1upstream_seq	2000bp	A03	112193981-112195980	+	ORG	Gossypiumhirsutum	NAME	EXLA1	DESC	Expansin-likeA1		CAAT-box	CAAT	1519	4	-	Nicotiana glutinosa
Ghir_A03G022570.1upstream_seq	2000bp	A03	112193981-112195980	+	ORG	Gossypiumhirsutum	NAME	EXLA1	DESC	Expansin-likeA1		CAAT-box	CCAAT	1563	5	-	Arabidopsis thaliana	common cis-acting element in promoter and enhancer regions
Ghir_A03G022570.1upstream_seq	2000bp	A03	112193981-112195980	+	ORG	Gossypiumhirsutum	NAME	EXLA1	DESC	Expansin-likeA1		CAAT-box	CAAT	1620	4	+	Nicotiana glutinosa
Ghir_A03G022570.1upstream_seq	2000bp	A03	112193981-112195980	+	ORG	Gossypiumhirsutum	NAME	EXLA1	DESC	Expansin-likeA1		CAAT-box	CAAT	1696	4	-	Nicotiana glutinosa
Ghir_A03G022570.1upstream_seq	2000bp	A03	112193981-112195980	+	ORG	Gossypiumhirsutum	NAME	EXLA1	DESC	Expansin-likeA1		CAAT-box	CAAT	1700	4	-	Nicotiana glutinosa
Ghir_A03G022570.1upstream_seq	2000bp	A03	112193981-112195980	+	ORG	Gossypiumhirsutum	NAME	EXLA1	DESC	Expansin-likeA1		CAAT-box	CAAT	1704	4	-	Nicotiana glutinosa
Ghir_A03G022570.1upstream_seq	2000bp	A03	112193981-112195980	+	ORG	Gossypiumhirsutum	NAME	EXLA1	DESC	Expansin-likeA1		CAAT-box	CAAAT	1708	5	-	Pisum sativum	common cis-acting element in promoter and enhancer regions
Ghir_A03G022570.1upstream_seq	2000bp	A03	112193981-112195980	+	ORG	Gossypiumhirsutum	NAME	EXLA1	DESC	Expansin-likeA1		CAAT-box	CAAAT	1741	5	-	Pisum sativum	common cis-acting element in promoter and enhancer regions
Ghir_A03G022570.1upstream_seq	2000bp	A03	112193981-112195980	+	ORG	Gossypiumhirsutum	NAME	EXLA1	DESC	Expansin-likeA1		CAAT-box	CAAT	1781	4	+	Nicotiana glutinosa
Ghir_A03G022570.1upstream_seq	2000bp	A03	112193981-112195980	+	ORG	Gossypiumhirsutum	NAME	EXLA1	DESC	Expansin-likeA1		CAAT-box	CAAAT	1822	5	+	Pisum sativum	common cis-acting element in promoter and enhancer regions
Ghir_A03G022570.1upstream_seq	2000bp	A03	112193981-112195980	+	ORG	Gossypiumhirsutum	NAME	EXLA1	DESC	Expansin-likeA1		CAAT-box	CAAT	1864	4	-	Nicotiana glutinosa
Ghir_A03G022570.1upstream_seq	2000bp	A03	112193981-112195980	+	ORG	Gossypiumhirsutum	NAME	EXLA1	DESC	Expansin-likeA1		CAAT-box	CAAT	1904	4	+	Nicotiana glutinosa
Ghir_A03G022570.1upstream_seq	2000bp	A03	112193981-112195980	+	ORG	Gossypiumhirsutum	NAME	EXLA1	DESC	Expansin-likeA1		CAAT-box	CAAAT	1909	5	+	Pisum sativum	common cis-acting element in promoter and enhancer regions
Ghir_A03G022570.1upstream_seq	2000bp	A03	112193981-112195980	+	ORG	Gossypiumhirsutum	NAME	EXLA1	DESC	Expansin-likeA1		CAAT-box	CAAT	1972	4	+	Nicotiana glutinosa
Ghir_A03G022570.1upstream_seq	2000bp	A03	112193981-112195980	+	ORG	Gossypiumhirsutum	NAME	EXLA1	DESC	Expansin-likeA1			motif_sequence	64	4	+	organism	short_function
Ghir_A03G022570.1upstream_seq	2000bp	A03	112193981-112195980	+	ORG	Gossypiumhirsutum	NAME	EXLA1	DESC	Expansin-likeA1			motif_sequence	228	4	+	organism	short_function
Ghir_A03G022570.1upstream_seq	2000bp	A03	112193981-112195980	+	ORG	Gossypiumhirsutum	NAME	EXLA1	DESC	Expansin-likeA1			motif_sequence	245	4	-	organism	short_function
Ghir_A03G022570.1upstream_seq	2000bp	A03	112193981-112195980	+	ORG	Gossypiumhirsutum	NAME	EXLA1	DESC	Expansin-likeA1			motif_sequence	257	4	-	organism	short_function
Ghir_A03G022570.1upstream_seq	2000bp	A03	112193981-112195980	+	ORG	Gossypiumhirsutum	NAME	EXLA1	DESC	Expansin-likeA1			motif_sequence	430	4	+	organism	short_function
Ghir_A03G022570.1upstream_seq	2000bp	A03	112193981-112195980	+	ORG	Gossypiumhirsutum	NAME	EXLA1	DESC	Expansin-likeA1			motif_sequence	432	4	-	organism	short_function
Ghir_A03G022570.1upstream_seq	2000bp	A03	112193981-112195980	+	ORG	Gossypiumhirsutum	NAME	EXLA1	DESC	Expansin-likeA1			motif_sequence	670	4	+	organism	short_function
Ghir_A03G022570.1upstream_seq	2000bp	A03	112193981-112195980	+	ORG	Gossypiumhirsutum	NAME	EXLA1	DESC	Expansin-likeA1			motif_sequence	719	4	-	organism	short_function
Ghir_A03G022570.1upstream_seq	2000bp	A03	112193981-112195980	+	ORG	Gossypiumhirsutum	NAME	EXLA1	DESC	Expansin-likeA1			motif_sequence	832	4	+	organism	short_function
Ghir_A03G022570.1upstream_seq	2000bp	A03	112193981-112195980	+	ORG	Gossypiumhirsutum	NAME	EXLA1	DESC	Expansin-likeA1			motif_sequence	899	4	+	organism	short_function
Ghir_A03G022570.1upstream_seq	2000bp	A03	112193981-112195980	+	ORG	Gossypiumhirsutum	NAME	EXLA1	DESC	Expansin-likeA1		ABRE	ACGTG	751	5	+	Arabidopsis thaliana	cis-acting element involved in the abscisic acid responsiveness
Ghir_A03G022570.1upstream_seq	2000bp	A03	112193981-112195980	+	ORG	Gossypiumhirsutum	NAME	EXLA1	DESC	Expansin-likeA1		ABRE	ACGTG	1506	5	-	Arabidopsis thaliana	cis-acting element involved in the abscisic acid responsiveness
Ghir_A03G022570.1upstream_seq	2000bp	A03	112193981-112195980	+	ORG	Gossypiumhirsutum	NAME	EXLA1	DESC	Expansin-likeA1		ABRE	ACGTG	1526	5	-	Arabidopsis thaliana	cis-acting element involved in the abscisic acid responsiveness
Ghir_A03G022570.1upstream_seq	2000bp	A03	112193981-112195980	+	ORG	Gossypiumhirsutum	NAME	EXLA1	DESC	Expansin-likeA1		3-AF1 binding site	TAAGAGAGGAA	507	10	-	Solanum tuberosum	light responsive element
Ghir_A03G022570.1upstream_seq	2000bp	A03	112193981-112195980	+	ORG	Gossypiumhirsutum	NAME	EXLA1	DESC	Expansin-likeA1		MYC	CATTTG	337	6	-	Arabidopsis thaliana
Ghir_A03G022570.1upstream_seq	2000bp	A03	112193981-112195980	+	ORG	Gossypiumhirsutum	NAME	EXLA1	DESC	Expansin-likeA1		MYC	CAATTG	703	6	+	Arabidopsis thaliana
Ghir_A03G022570.1upstream_seq	2000bp	A03	112193981-112195980	+	ORG	Gossypiumhirsutum	NAME	EXLA1	DESC	Expansin-likeA1		MYC	CATTTG	1822	6	-	Arabidopsis thaliana
Ghir_A03G022570.1upstream_seq	2000bp	A03	112193981-112195980	+	ORG	Gossypiumhirsutum	NAME	EXLA1	DESC	Expansin-likeA1		MYC	CATTTG	1909	6	-	Arabidopsis thaliana
Ghir_A03G022570.1upstream_seq	2000bp	A03	112193981-112195980	+	ORG	Gossypiumhirsutum	NAME	EXLA1	DESC	Expansin-likeA1		TATC-box	TATCCCA	276	7	+	Oryza sativa	cis-acting element involved in gibberellin-responsiveness
Ghir_A03G022570.1upstream_seq	2000bp	A03	112193981-112195980	+	ORG	Gossypiumhirsutum	NAME	EXLA1	DESC	Expansin-likeA1		Unnamed__10	TCCACGTAGA	748	9	-	Zea mays
Ghir_A03G022570.1upstream_seq	2000bp	A03	112193981-112195980	+	ORG	Gossypiumhirsutum	NAME	EXLA1	DESC	Expansin-likeA1		ABRE3a	TACGTG	750	6	+	Zea mays
Ghir_A03G022570.1upstream_seq	2000bp	A03	112193981-112195980	+	ORG	Gossypiumhirsutum	NAME	EXLA1	DESC	Expansin-likeA1		G-Box	CACGTT	1526	6	+	Pisum sativum	cis-acting regulatory element involved in light responsiveness
Ghir_A03G022570.1upstream_seq	2000bp	A03	112193981-112195980	+	ORG	Gossypiumhirsutum	NAME	EXLA1	DESC	Expansin-likeA1		Box II	ACACGTAGA	748	9	-	Arabidopsis thaliana	part of a light responsive element
Ghir_A03G022570.1upstream_seq	2000bp	A03	112193981-112195980	+	ORG	Gossypiumhirsutum	NAME	EXLA1	DESC	Expansin-likeA1		Box II	TGGTAATAA	1176	9	+	Solanum tuberosum	part of a light responsive element
Ghir_A03G022570.1upstream_seq	2000bp	A03	112193981-112195980	+	ORG	Gossypiumhirsutum	NAME	EXLA1	DESC	Expansin-likeA1		MYB	CAACCA	114	6	-	Arabidopsis thaliana
Ghir_A03G022570.1upstream_seq	2000bp	A03	112193981-112195980	+	ORG	Gossypiumhirsutum	NAME	EXLA1	DESC	Expansin-likeA1		MYB	TAACCA	364	6	-	Arabidopsis thaliana
Ghir_A03G022570.1upstream_seq	2000bp	A03	112193981-112195980	+	ORG	Gossypiumhirsutum	NAME	EXLA1	DESC	Expansin-likeA1		MYB	TAACCA	657	6	-	Arabidopsis thaliana
Ghir_A03G022570.1upstream_seq	2000bp	A03	112193981-112195980	+	ORG	Gossypiumhirsutum	NAME	EXLA1	DESC	Expansin-likeA1		TATA	TATAAAAT	1633	8	-	Arabidopsis thaliana
Ghir_A03G022570.1upstream_seq	2000bp	A03	112193981-112195980	+	ORG	Gossypiumhirsutum	NAME	EXLA1	DESC	Expansin-likeA1		Gap-box	CAAATGAA(A/G)A	1909	9.5	+	Arabidopsis thaliana	part of a light responsive element
Ghir_A03G022570.1upstream_seq	2000bp	A03	112193981-112195980	+	ORG	Gossypiumhirsutum	NAME	EXLA1	DESC	Expansin-likeA1		Unnamed__8	TCCACGTAGA	748	9	-	Zea mays
Ghir_A03G022570.1upstream_seq	2000bp	A03	112193981-112195980	+	ORG	Gossypiumhirsutum	NAME	EXLA1	DESC	Expansin-likeA1		G-box	TACGTG	750	6	+	Arabidopsis thaliana	cis-acting regulatory element involved in light responsiveness
Ghir_A03G022570.1upstream_seq	2000bp	A03	112193981-112195980	+	ORG	Gossypiumhirsutum	NAME	EXLA1	DESC	Expansin-likeA1		G-box	CACGTC	1506	6	+	Zea mays	cis-acting regulatory element involved in light responsiveness
Ghir_A03G022570.1upstream_seq	2000bp	A03	112193981-112195980	+	ORG	Gossypiumhirsutum	NAME	EXLA1	DESC	Expansin-likeA1		Unnamed__14	TCCACGTAGA	748	9	-	Zea mays
Ghir_A03G022570.1upstream_seq	2000bp	A03	112193981-112195980	+	ORG	Gossypiumhirsutum	NAME	EXLA1	DESC	Expansin-likeA1		AAGAA-motif	GAAAGAA	1220	7	+	Avena sativa
Ghir_A03G022570.1upstream_seq	2000bp	A03	112193981-112195980	+	ORG	Gossypiumhirsutum	NAME	EXLA1	DESC	Expansin-likeA1		GT1-motif	GGTTAA	365	6	+	Arabidopsis thaliana	light responsive element
Ghir_A03G022570.1upstream_seq	2000bp	A03	112193981-112195980	+	ORG	Gossypiumhirsutum	NAME	EXLA1	DESC	Expansin-likeA1		GT1-motif	GGTTAA	658	6	+	Arabidopsis thaliana	light responsive element
Ghir_A03G022570.1upstream_seq	2000bp	A03	112193981-112195980	+	ORG	Gossypiumhirsutum	NAME	EXLA1	DESC	Expansin-likeA1		CGTCA-motif	CGTCA	1366	5	-	Hordeum vulgare	cis-acting regulatory element involved in the MeJA-responsiveness
Ghir_A03G022570.1upstream_seq	2000bp	A03	112193981-112195980	+	ORG	Gossypiumhirsutum	NAME	EXLA1	DESC	Expansin-likeA1		CGTCA-motif	CGTCA	1508	5	+	Hordeum vulgare	cis-acting regulatory element involved in the MeJA-responsiveness
Ghir_A03G022570.1upstream_seq	2000bp	A03	112193981-112195980	+	ORG	Gossypiumhirsutum	NAME	EXLA1	DESC	Expansin-likeA1		WUN-motif	AAATTACT	517	8	+	Nicotiana glutinosa
Ghir_A03G022570.1upstream_seq	2000bp	A03	112193981-112195980	+	ORG	Gossypiumhirsutum	NAME	EXLA1	DESC	Expansin-likeA1		P-box	CCTTTTG	1310	7	-	Oryza sativa	gibberellin-responsive element
Ghir_A03G022570.1upstream_seq	2000bp	A03	112193981-112195980	+	ORG	Gossypiumhirsutum	NAME	EXLA1	DESC	Expansin-likeA1		TCT-motif	TCTTAC	1133	6	+	Arabidopsis thaliana	part of a light responsive element
Ghir_A03G022570.1upstream_seq	2000bp	A03	112193981-112195980	+	ORG	Gossypiumhirsutum	NAME	EXLA1	DESC	Expansin-likeA1		MYB-like sequence	TAACCA	364	6	-	Arabidopsis thaliana
Ghir_A03G022570.1upstream_seq	2000bp	A03	112193981-112195980	+	ORG	Gossypiumhirsutum	NAME	EXLA1	DESC	Expansin-likeA1		MYB-like sequence	TAACCA	657	6	-	Arabidopsis thaliana
Ghir_A03G022570.1upstream_seq	2000bp	A03	112193981-112195980	+	ORG	Gossypiumhirsutum	NAME	EXLA1	DESC	Expansin-likeA1		HD-Zip 1	CAAT(A/T)ATTG	565	8	+	Arabidopsis thaliana	element involved in differentiation of the palisade mesophyll cells
Ghir_A03G022570.1upstream_seq	2000bp	A03	112193981-112195980	+	ORG	Gossypiumhirsutum	NAME	EXLA1	DESC	Expansin-likeA1		Box 4	ATTAAT	1796	6	-	Petroselinum crispum	part of a conserved DNA module involved in light responsiveness
Ghir_A03G022570.1upstream_seq	2000bp	A03	112193981-112195980	+	ORG	Gossypiumhirsutum	NAME	EXLA1	DESC	Expansin-likeA1		Box 4	ATTAAT	1874	6	-	Petroselinum crispum	part of a conserved DNA module involved in light responsiveness
Ghir_A03G022570.1upstream_seq	2000bp	A03	112193981-112195980	+	ORG	Gossypiumhirsutum	NAME	EXLA1	DESC	Expansin-likeA1		Box 4	ATTAAT	1921	6	-	Petroselinum crispum	part of a conserved DNA module involved in light responsiveness
Ghir_A03G022570.1upstream_seq	2000bp	A03	112193981-112195980	+	ORG	Gossypiumhirsutum	NAME	EXLA1	DESC	Expansin-likeA1		Box 4	ATTAAT	1952	6	-	Petroselinum crispum	part of a conserved DNA module involved in light responsiveness
Ghir_A03G022570.1upstream_seq	2000bp	A03	112193981-112195980	+	ORG	Gossypiumhirsutum	NAME	EXLA1	DESC	Expansin-likeA1		ARE	AAACCA	218	6	+	Zea mays	cis-acting regulatory element essential for the anaerobic induction
Ghir_A03G022570.1upstream_seq	2000bp	A03	112193981-112195980	+	ORG	Gossypiumhirsutum	NAME	EXLA1	DESC	Expansin-likeA1		ARE	AAACCA	503	6	-	Zea mays	cis-acting regulatory element essential for the anaerobic induction
Ghir_A03G022570.1upstream_seq	2000bp	A03	112193981-112195980	+	ORG	Gossypiumhirsutum	NAME	EXLA1	DESC	Expansin-likeA1		ARE	AAACCA	1248	6	-	Zea mays	cis-acting regulatory element essential for the anaerobic induction
Ghir_A03G022570.1upstream_seq	2000bp	A03	112193981-112195980	+	ORG	Gossypiumhirsutum	NAME	EXLA1	DESC	Expansin-likeA1		ARE	AAACCA	1352	6	-	Zea mays	cis-acting regulatory element essential for the anaerobic induction
Ghir_A03G022570.1upstream_seq	2000bp	A03	112193981-112195980	+	ORG	Gossypiumhirsutum	NAME	EXLA1	DESC	Expansin-likeA1		as-1	TGACG	1366	5	+	Arabidopsis thaliana
Ghir_A03G022570.1upstream_seq	2000bp	A03	112193981-112195980	+	ORG	Gossypiumhirsutum	NAME	EXLA1	DESC	Expansin-likeA1		as-1	TGACG	1508	5	-	Arabidopsis thaliana
Ghir_A03G022570.1upstream_seq	2000bp	A03	112193981-112195980	+	ORG	Gossypiumhirsutum	NAME	EXLA1	DESC	Expansin-likeA1		TATA-box	TATA	127	4	+	Arabidopsis thaliana	core promoter element around -30 of transcription start
Ghir_A03G022570.1upstream_seq	2000bp	A03	112193981-112195980	+	ORG	Gossypiumhirsutum	NAME	EXLA1	DESC	Expansin-likeA1		TATA-box	TATAAA	143	6	-	Helianthus annuus	core promoter element around -30 of transcription start
Ghir_A03G022570.1upstream_seq	2000bp	A03	112193981-112195980	+	ORG	Gossypiumhirsutum	NAME	EXLA1	DESC	Expansin-likeA1		TATA-box	TATAA	144	5	-	Arabidopsis thaliana	core promoter element around -30 of transcription start
Ghir_A03G022570.1upstream_seq	2000bp	A03	112193981-112195980	+	ORG	Gossypiumhirsutum	NAME	EXLA1	DESC	Expansin-likeA1		TATA-box	TATA	145	4	+	Arabidopsis thaliana	core promoter element around -30 of transcription start
Ghir_A03G022570.1upstream_seq	2000bp	A03	112193981-112195980	+	ORG	Gossypiumhirsutum	NAME	EXLA1	DESC	Expansin-likeA1		TATA-box	TATACA	399	6	-	Helianthus annuus	core promoter element around -30 of transcription start
Ghir_A03G022570.1upstream_seq	2000bp	A03	112193981-112195980	+	ORG	Gossypiumhirsutum	NAME	EXLA1	DESC	Expansin-likeA1		TATA-box	TATA	401	4	+	Arabidopsis thaliana	core promoter element around -30 of transcription start
Ghir_A03G022570.1upstream_seq	2000bp	A03	112193981-112195980	+	ORG	Gossypiumhirsutum	NAME	EXLA1	DESC	Expansin-likeA1		TATA-box	TATA	740	4	+	Arabidopsis thaliana	core promoter element around -30 of transcription start
Ghir_A03G022570.1upstream_seq	2000bp	A03	112193981-112195980	+	ORG	Gossypiumhirsutum	NAME	EXLA1	DESC	Expansin-likeA1		TATA-box	TACAAAA	814	7	-	Oryza sativa	core promoter element around -30 of transcription start
Ghir_A03G022570.1upstream_seq	2000bp	A03	112193981-112195980	+	ORG	Gossypiumhirsutum	NAME	EXLA1	DESC	Expansin-likeA1		TATA-box	TATA	928	4	+	Arabidopsis thaliana	core promoter element around -30 of transcription start
Ghir_A03G022570.1upstream_seq	2000bp	A03	112193981-112195980	+	ORG	Gossypiumhirsutum	NAME	EXLA1	DESC	Expansin-likeA1		TATA-box	TATA	1000	4	-	Arabidopsis thaliana	core promoter element around -30 of transcription start
Ghir_A03G022570.1upstream_seq	2000bp	A03	112193981-112195980	+	ORG	Gossypiumhirsutum	NAME	EXLA1	DESC	Expansin-likeA1		TATA-box	TATAA	1026	5	-	Arabidopsis thaliana	core promoter element around -30 of transcription start
Ghir_A03G022570.1upstream_seq	2000bp	A03	112193981-112195980	+	ORG	Gossypiumhirsutum	NAME	EXLA1	DESC	Expansin-likeA1		TATA-box	TATA	1027	4	-	Arabidopsis thaliana	core promoter element around -30 of transcription start
Ghir_A03G022570.1upstream_seq	2000bp	A03	112193981-112195980	+	ORG	Gossypiumhirsutum	NAME	EXLA1	DESC	Expansin-likeA1		TATA-box	ccTATAAAaa	1039	9	-	Arabidopsis thaliana	core promoter element around -30 of transcription start
Ghir_A03G022570.1upstream_seq	2000bp	A03	112193981-112195980	+	ORG	Gossypiumhirsutum	NAME	EXLA1	DESC	Expansin-likeA1		TATA-box	TACAAAA	1104	7	-	Oryza sativa	core promoter element around -30 of transcription start
Ghir_A03G022570.1upstream_seq	2000bp	A03	112193981-112195980	+	ORG	Gossypiumhirsutum	NAME	EXLA1	DESC	Expansin-likeA1		TATA-box	TATA	1610	4	-	Arabidopsis thaliana	core promoter element around -30 of transcription start
Ghir_A03G022570.1upstream_seq	2000bp	A03	112193981-112195980	+	ORG	Gossypiumhirsutum	NAME	EXLA1	DESC	Expansin-likeA1		TATA-box	TATAAAA	1634	7	-	Pisum sativum	core promoter element around -30 of transcription start
Ghir_A03G022570.1upstream_seq	2000bp	A03	112193981-112195980	+	ORG	Gossypiumhirsutum	NAME	EXLA1	DESC	Expansin-likeA1		TATA-box	TATAAA	1635	6	-	Helianthus annuus	core promoter element around -30 of transcription start
Ghir_A03G022570.1upstream_seq	2000bp	A03	112193981-112195980	+	ORG	Gossypiumhirsutum	NAME	EXLA1	DESC	Expansin-likeA1		TATA-box	TATAA	1636	5	-	Arabidopsis thaliana	core promoter element around -30 of transcription start
Ghir_A03G022570.1upstream_seq	2000bp	A03	112193981-112195980	+	ORG	Gossypiumhirsutum	NAME	EXLA1	DESC	Expansin-likeA1		TATA-box	TATA	1637	4	-	Arabidopsis thaliana	core promoter element around -30 of transcription start
Ghir_A03G022570.1upstream_seq	2000bp	A03	112193981-112195980	+	ORG	Gossypiumhirsutum	NAME	EXLA1	DESC	Expansin-likeA1		TATA-box	ATTATA	1759	6	+	Brassica napus	core promoter element around -30 of transcription start
Ghir_A03G022570.1upstream_seq	2000bp	A03	112193981-112195980	+	ORG	Gossypiumhirsutum	NAME	EXLA1	DESC	Expansin-likeA1		TATA-box	TATAA	1760	5	-	Arabidopsis thaliana	core promoter element around -30 of transcription start
Ghir_A03G022570.1upstream_seq	2000bp	A03	112193981-112195980	+	ORG	Gossypiumhirsutum	NAME	EXLA1	DESC	Expansin-likeA1		TATA-box	TATA	1761	4	-	Arabidopsis thaliana	core promoter element around -30 of transcription start
Ghir_A03G022570.1upstream_seq	2000bp	A03	112193981-112195980	+	ORG	Gossypiumhirsutum	NAME	EXLA1	DESC	Expansin-likeA1		TATA-box	ATATAT	1804	6	-	Brassica napus	core promoter element around -30 of transcription start
Ghir_A03G022570.1upstream_seq	2000bp	A03	112193981-112195980	+	ORG	Gossypiumhirsutum	NAME	EXLA1	DESC	Expansin-likeA1		TATA-box	TATA	1805	4	-	Arabidopsis thaliana	core promoter element around -30 of transcription start
Ghir_A03G022570.1upstream_seq	2000bp	A03	112193981-112195980	+	ORG	Gossypiumhirsutum	NAME	EXLA1	DESC	Expansin-likeA1		TATA-box	TATAAAA	1882	7	-	Pisum sativum	core promoter element around -30 of transcription start
Ghir_A03G022570.1upstream_seq	2000bp	A03	112193981-112195980	+	ORG	Gossypiumhirsutum	NAME	EXLA1	DESC	Expansin-likeA1		TATA-box	TATAAA	1883	6	-	Helianthus annuus	core promoter element around -30 of transcription start
Ghir_A03G022570.1upstream_seq	2000bp	A03	112193981-112195980	+	ORG	Gossypiumhirsutum	NAME	EXLA1	DESC	Expansin-likeA1		TATA-box	TATAA	1884	5	-	Arabidopsis thaliana	core promoter element around -30 of transcription start
Ghir_A03G022570.1upstream_seq	2000bp	A03	112193981-112195980	+	ORG	Gossypiumhirsutum	NAME	EXLA1	DESC	Expansin-likeA1		TATA-box	TATA	1885	4	-	Arabidopsis thaliana	core promoter element around -30 of transcription start
Ghir_A03G022570.1upstream_seq	2000bp	A03	112193981-112195980	+	ORG	Gossypiumhirsutum	NAME	EXLA1	DESC	Expansin-likeA1		TATA-box	TATA	1900	4	-	Arabidopsis thaliana	core promoter element around -30 of transcription start
Ghir_A03G022570.1upstream_seq	2000bp	A03	112193981-112195980	+	ORG	Gossypiumhirsutum	NAME	EXLA1	DESC	Expansin-likeA1		TATA-box	TACATAAA	1945	8	+	Oryza sativa	core promoter element around -30 of transcription start
Ghir_A03G022570.1upstream_seq	2000bp	A03	112193981-112195980	+	ORG	Gossypiumhirsutum	NAME	EXLA1	DESC	Expansin-likeA1		WRE3	CCACCT	178	6	-	Pisum sativum
Ghir_A03G022570.1upstream_seq	2000bp	A03	112193981-112195980	+	ORG	Gossypiumhirsutum	NAME	EXLA1	DESC	Expansin-likeA1		WRE3	CCACCT	208	6	-	Pisum sativum
Ghir_A03G022570.1upstream_seq	2000bp	A03	112193981-112195980	+	ORG	Gossypiumhirsutum	NAME	EXLA1	DESC	Expansin-likeA1		ABRE4	CACGTA	750	6	-	Zea mays
Ghir_A03G022570.1upstream_seq	2000bp	A03	112193981-112195980	+	ORG	Gossypiumhirsutum	NAME	EXLA1	DESC	Expansin-likeA1		Myb	TAACTG	549	6	+	Arabidopsis thaliana
Ghir_A03G022570.1upstream_seq	2000bp	A03	112193981-112195980	+	ORG	Gossypiumhirsutum	NAME	EXLA1	DESC	Expansin-likeA1		TGACG-motif	TGACG	1366	5	+	Hordeum vulgare	cis-acting regulatory element involved in the MeJA-responsiveness
Ghir_A03G022570.1upstream_seq	2000bp	A03	112193981-112195980	+	ORG	Gossypiumhirsutum	NAME	EXLA1	DESC	Expansin-likeA1		TGACG-motif	TGACG	1508	5	-	Hordeum vulgare	cis-acting regulatory element involved in the MeJA-responsiveness
Ghir_A03G022570.1upstream_seq	2000bp	A03	112193981-112195980	+	ORG	Gossypiumhirsutum	NAME	EXLA1	DESC	Expansin-likeA1		Unnamed__1	CGTGG	112	5	+	Zea mays
Ghir_A03G022570.1upstream_seq	2000bp	A03	112193981-112195980	+	ORG	Gossypiumhirsutum	NAME	EXLA1	DESC	Expansin-likeA1		Unnamed__1	CGTGG	1505	5	-	Zea mays
Ghir_A03G022570.1upstream_seq	2000bp	A03	112193981-112195980	+	ORG	Gossypiumhirsutum	NAME	EXLA1	DESC	Expansin-likeA1		Unnamed__1	CGTGG	1525	5	-	Zea mays
Ghir_A03G022570.1upstream_seq	2000bp	A03	112193981-112195980	+	ORG	Gossypiumhirsutum	NAME	EXLA1	DESC	Expansin-likeA1		Unnamed__4	CTCC	61	4	+	Petroselinum hortense
Ghir_A03G022570.1upstream_seq	2000bp	A03	112193981-112195980	+	ORG	Gossypiumhirsutum	NAME	EXLA1	DESC	Expansin-likeA1		Unnamed__4	CTCC	173	4	-	Petroselinum hortense
Ghir_A03G022570.1upstream_seq	2000bp	A03	112193981-112195980	+	ORG	Gossypiumhirsutum	NAME	EXLA1	DESC	Expansin-likeA1		Unnamed__4	CTCC	176	4	-	Petroselinum hortense
Ghir_A03G022570.1upstream_seq	2000bp	A03	112193981-112195980	+	ORG	Gossypiumhirsutum	NAME	EXLA1	DESC	Expansin-likeA1		Unnamed__4	CTCC	213	4	-	Petroselinum hortense
Ghir_A03G022570.1upstream_seq	2000bp	A03	112193981-112195980	+	ORG	Gossypiumhirsutum	NAME	EXLA1	DESC	Expansin-likeA1		Unnamed__4	CTCC	494	4	-	Petroselinum hortense
Ghir_A03G022570.1upstream_seq	2000bp	A03	112193981-112195980	+	ORG	Gossypiumhirsutum	NAME	EXLA1	DESC	Expansin-likeA1		Unnamed__4	CTCC	845	4	-	Petroselinum hortense
Ghir_A03G022570.1upstream_seq	2000bp	A03	112193981-112195980	+	ORG	Gossypiumhirsutum	NAME	EXLA1	DESC	Expansin-likeA1		Unnamed__4	CTCC	862	4	-	Petroselinum hortense
Ghir_A03G022570.1upstream_seq	2000bp	A03	112193981-112195980	+	ORG	Gossypiumhirsutum	NAME	EXLA1	DESC	Expansin-likeA1		Unnamed__4	CTCC	924	4	+	Petroselinum hortense
Ghir_A03G022570.1upstream_seq	2000bp	A03	112193981-112195980	+	ORG	Gossypiumhirsutum	NAME	EXLA1	DESC	Expansin-likeA1		Unnamed__4	CTCC	1227	4	-	Petroselinum hortense
Ghir_A03G022570.1upstream_seq	2000bp	A03	112193981-112195980	+	ORG	Gossypiumhirsutum	NAME	EXLA1	DESC	Expansin-likeA1		Unnamed__4	CTCC	1666	4	-	Petroselinum hortense
Ghir_A03G022570.1upstream_seq	2000bp	A03	112193981-112195980	+	ORG	Gossypiumhirsutum	NAME	EXLA1	DESC	Expansin-likeA1		TCA-element	CCATCTTTTT	1726	9	-	Nicotiana tabacum	cis-acting element involved in salicylic acid responsiveness
Ghir_A04G009030.1upstream_seq	2000bp	A04	69446614-69448613	-	ORG	Gossypiumhirsutum	NAME	EXPA4	DESC	Expansin-A4		ABRE4	CACGTA	1251	6	+	Zea mays
Ghir_A04G009030.1upstream_seq	2000bp	A04	69446614-69448613	-	ORG	Gossypiumhirsutum	NAME	EXPA4	DESC	Expansin-A4		ABRE4	CACGTA	1716	6	-	Zea mays
Ghir_A04G009030.1upstream_seq	2000bp	A04	69446614-69448613	-	ORG	Gossypiumhirsutum	NAME	EXPA4	DESC	Expansin-A4		WRE3	CCACCT	1033	6	+	Pisum sativum
Ghir_A04G009030.1upstream_seq	2000bp	A04	69446614-69448613	-	ORG	Gossypiumhirsutum	NAME	EXPA4	DESC	Expansin-A4		ERE	ATTTTAAA	565	8	-	Nicotiana glutinos
Ghir_A04G009030.1upstream_seq	2000bp	A04	69446614-69448613	-	ORG	Gossypiumhirsutum	NAME	EXPA4	DESC	Expansin-A4		ERE	ATTTTAAA	1644	8	+	Nicotiana glutinos
Ghir_A04G009030.1upstream_seq	2000bp	A04	69446614-69448613	-	ORG	Gossypiumhirsutum	NAME	EXPA4	DESC	Expansin-A4		STRE	AGGGG	836	5	+	Arabidopsis thaliana
Ghir_A04G009030.1upstream_seq	2000bp	A04	69446614-69448613	-	ORG	Gossypiumhirsutum	NAME	EXPA4	DESC	Expansin-A4		STRE	AGGGG	857	5	-	Arabidopsis thaliana
Ghir_A04G009030.1upstream_seq	2000bp	A04	69446614-69448613	-	ORG	Gossypiumhirsutum	NAME	EXPA4	DESC	Expansin-A4		Unnamed__4	CTCC	1138	4	-	Petroselinum hortense
Ghir_A04G009030.1upstream_seq	2000bp	A04	69446614-69448613	-	ORG	Gossypiumhirsutum	NAME	EXPA4	DESC	Expansin-A4		Unnamed__4	CTCC	1191	4	-	Petroselinum hortense
Ghir_A04G009030.1upstream_seq	2000bp	A04	69446614-69448613	-	ORG	Gossypiumhirsutum	NAME	EXPA4	DESC	Expansin-A4		Unnamed__4	CTCC	1444	4	+	Petroselinum hortense
Ghir_A04G009030.1upstream_seq	2000bp	A04	69446614-69448613	-	ORG	Gossypiumhirsutum	NAME	EXPA4	DESC	Expansin-A4		Unnamed__4	CTCC	1451	4	+	Petroselinum hortense
Ghir_A04G009030.1upstream_seq	2000bp	A04	69446614-69448613	-	ORG	Gossypiumhirsutum	NAME	EXPA4	DESC	Expansin-A4		Unnamed__4	CTCC	1588	4	+	Petroselinum hortense
Ghir_A04G009030.1upstream_seq	2000bp	A04	69446614-69448613	-	ORG	Gossypiumhirsutum	NAME	EXPA4	DESC	Expansin-A4		Unnamed__4	CTCC	1840	4	-	Petroselinum hortense
Ghir_A04G009030.1upstream_seq	2000bp	A04	69446614-69448613	-	ORG	Gossypiumhirsutum	NAME	EXPA4	DESC	Expansin-A4		Unnamed__1	CGTGG	1250	5	-	Zea mays
Ghir_A04G009030.1upstream_seq	2000bp	A04	69446614-69448613	-	ORG	Gossypiumhirsutum	NAME	EXPA4	DESC	Expansin-A4		Unnamed__1	GCCACGTGGC	1819	9	-	Petunia sp.
Ghir_A04G009030.1upstream_seq	2000bp	A04	69446614-69448613	-	ORG	Gossypiumhirsutum	NAME	EXPA4	DESC	Expansin-A4		TCA-element	CCATCTTTTT	106	9	+	Nicotiana tabacum	cis-acting element involved in salicylic acid responsiveness
Ghir_A04G009030.1upstream_seq	2000bp	A04	69446614-69448613	-	ORG	Gossypiumhirsutum	NAME	EXPA4	DESC	Expansin-A4		Unnamed__14	TCCACGTAGA	1249	9	+	Zea mays
Ghir_A04G009030.1upstream_seq	2000bp	A04	69446614-69448613	-	ORG	Gossypiumhirsutum	NAME	EXPA4	DESC	Expansin-A4		G-box	TACGTG	1251	6	-	Arabidopsis thaliana	cis-acting regulatory element involved in light responsiveness
Ghir_A04G009030.1upstream_seq	2000bp	A04	69446614-69448613	-	ORG	Gossypiumhirsutum	NAME	EXPA4	DESC	Expansin-A4		G-box	TACGTG	1716	6	+	Arabidopsis thaliana	cis-acting regulatory element involved in light responsiveness
Ghir_A04G009030.1upstream_seq	2000bp	A04	69446614-69448613	-	ORG	Gossypiumhirsutum	NAME	EXPA4	DESC	Expansin-A4		Unnamed__8	TCCACGTAGA	1249	9	+	Zea mays
Ghir_A04G009030.1upstream_seq	2000bp	A04	69446614-69448613	-	ORG	Gossypiumhirsutum	NAME	EXPA4	DESC	Expansin-A4		GATA-motif	AAGATAAGATT	428	10	-	Arabidopsis thaliana	part of a light responsive element
Ghir_A04G009030.1upstream_seq	2000bp	A04	69446614-69448613	-	ORG	Gossypiumhirsutum	NAME	EXPA4	DESC	Expansin-A4		GATA-motif	GATAGGA	1175	7	+	Arabidopsis thaliana	part of a light responsive element
Ghir_A04G009030.1upstream_seq	2000bp	A04	69446614-69448613	-	ORG	Gossypiumhirsutum	NAME	EXPA4	DESC	Expansin-A4		AAGAA-motif	gGTAAAGAAA	1278	9	-	Avena sativa
Ghir_A04G009030.1upstream_seq	2000bp	A04	69446614-69448613	-	ORG	Gossypiumhirsutum	NAME	EXPA4	DESC	Expansin-A4		GT1-motif	GGTTAAT	377	7	-	Avena sativa	light responsive element
Ghir_A04G009030.1upstream_seq	2000bp	A04	69446614-69448613	-	ORG	Gossypiumhirsutum	NAME	EXPA4	DESC	Expansin-A4		GT1-motif	GGTTAA	378	6	-	Arabidopsis thaliana	light responsive element
Ghir_A04G009030.1upstream_seq	2000bp	A04	69446614-69448613	-	ORG	Gossypiumhirsutum	NAME	EXPA4	DESC	Expansin-A4		GT1-motif	GGTTAAT	650	7	-	Avena sativa	light responsive element
Ghir_A04G009030.1upstream_seq	2000bp	A04	69446614-69448613	-	ORG	Gossypiumhirsutum	NAME	EXPA4	DESC	Expansin-A4		GT1-motif	GGTTAA	651	6	-	Arabidopsis thaliana	light responsive element
Ghir_A04G009030.1upstream_seq	2000bp	A04	69446614-69448613	-	ORG	Gossypiumhirsutum	NAME	EXPA4	DESC	Expansin-A4		GT1-motif	GGTTAAT	1923	7	+	Avena sativa	light responsive element
Ghir_A04G009030.1upstream_seq	2000bp	A04	69446614-69448613	-	ORG	Gossypiumhirsutum	NAME	EXPA4	DESC	Expansin-A4		WUN-motif	AAATTTCTT	253	9	+	Nicotiana glutinosa
Ghir_A04G009030.1upstream_seq	2000bp	A04	69446614-69448613	-	ORG	Gossypiumhirsutum	NAME	EXPA4	DESC	Expansin-A4		WUN-motif	AAATTACT	931	8	-	Nicotiana glutinosa
Ghir_A04G009030.1upstream_seq	2000bp	A04	69446614-69448613	-	ORG	Gossypiumhirsutum	NAME	EXPA4	DESC	Expansin-A4		TCT-motif	TCTTAC	449	6	+	Arabidopsis thaliana	part of a light responsive element
Ghir_A04G009030.1upstream_seq	2000bp	A04	69446614-69448613	-	ORG	Gossypiumhirsutum	NAME	EXPA4	DESC	Expansin-A4		TCT-motif	TCTTAC	1713	6	+	Arabidopsis thaliana	part of a light responsive element
Ghir_A04G009030.1upstream_seq	2000bp	A04	69446614-69448613	-	ORG	Gossypiumhirsutum	NAME	EXPA4	DESC	Expansin-A4		MYB-like sequence	TAACCA	379	6	+	Arabidopsis thaliana
Ghir_A04G009030.1upstream_seq	2000bp	A04	69446614-69448613	-	ORG	Gossypiumhirsutum	NAME	EXPA4	DESC	Expansin-A4		TATA-box	TATAA	25	5	-	Arabidopsis thaliana	core promoter element around -30 of transcription start
Ghir_A04G009030.1upstream_seq	2000bp	A04	69446614-69448613	-	ORG	Gossypiumhirsutum	NAME	EXPA4	DESC	Expansin-A4		TATA-box	TATA	26	4	+	Arabidopsis thaliana	core promoter element around -30 of transcription start
Ghir_A04G009030.1upstream_seq	2000bp	A04	69446614-69448613	-	ORG	Gossypiumhirsutum	NAME	EXPA4	DESC	Expansin-A4		TATA-box	TATAAAA	112	7	-	Pisum sativum	core promoter element around -30 of transcription start
Ghir_A04G009030.1upstream_seq	2000bp	A04	69446614-69448613	-	ORG	Gossypiumhirsutum	NAME	EXPA4	DESC	Expansin-A4		TATA-box	TATAAA	113	6	-	Helianthus annuus	core promoter element around -30 of transcription start
Ghir_A04G009030.1upstream_seq	2000bp	A04	69446614-69448613	-	ORG	Gossypiumhirsutum	NAME	EXPA4	DESC	Expansin-A4		TATA-box	TATAA	114	5	-	Arabidopsis thaliana	core promoter element around -30 of transcription start
Ghir_A04G009030.1upstream_seq	2000bp	A04	69446614-69448613	-	ORG	Gossypiumhirsutum	NAME	EXPA4	DESC	Expansin-A4		TATA-box	TATA	115	4	+	Arabidopsis thaliana	core promoter element around -30 of transcription start
Ghir_A04G009030.1upstream_seq	2000bp	A04	69446614-69448613	-	ORG	Gossypiumhirsutum	NAME	EXPA4	DESC	Expansin-A4		TATA-box	ccTATAAAaa	223	9	+	Arabidopsis thaliana	core promoter element around -30 of transcription start
Ghir_A04G009030.1upstream_seq	2000bp	A04	69446614-69448613	-	ORG	Gossypiumhirsutum	NAME	EXPA4	DESC	Expansin-A4		TATA-box	ATATAA	224	6	+	Brassica oleracea	core promoter element around -30 of transcription start
Ghir_A04G009030.1upstream_seq	2000bp	A04	69446614-69448613	-	ORG	Gossypiumhirsutum	NAME	EXPA4	DESC	Expansin-A4		TATA-box	TATA	225	4	+	Arabidopsis thaliana	core promoter element around -30 of transcription start
Ghir_A04G009030.1upstream_seq	2000bp	A04	69446614-69448613	-	ORG	Gossypiumhirsutum	NAME	EXPA4	DESC	Expansin-A4		TATA-box	ATTATA	267	6	+	Brassica napus	core promoter element around -30 of transcription start
Ghir_A04G009030.1upstream_seq	2000bp	A04	69446614-69448613	-	ORG	Gossypiumhirsutum	NAME	EXPA4	DESC	Expansin-A4		TATA-box	TATAA	268	5	-	Arabidopsis thaliana	core promoter element around -30 of transcription start
Ghir_A04G009030.1upstream_seq	2000bp	A04	69446614-69448613	-	ORG	Gossypiumhirsutum	NAME	EXPA4	DESC	Expansin-A4		TATA-box	TATA	269	4	+	Arabidopsis thaliana	core promoter element around -30 of transcription start
Ghir_A04G009030.1upstream_seq	2000bp	A04	69446614-69448613	-	ORG	Gossypiumhirsutum	NAME	EXPA4	DESC	Expansin-A4		TATA-box	TATAAAA	274	7	-	Pisum sativum	core promoter element around -30 of transcription start
Ghir_A04G009030.1upstream_seq	2000bp	A04	69446614-69448613	-	ORG	Gossypiumhirsutum	NAME	EXPA4	DESC	Expansin-A4		TATA-box	TATAAA	275	6	-	Helianthus annuus	core promoter element around -30 of transcription start
Ghir_A04G009030.1upstream_seq	2000bp	A04	69446614-69448613	-	ORG	Gossypiumhirsutum	NAME	EXPA4	DESC	Expansin-A4		TATA-box	TATAA	276	5	-	Arabidopsis thaliana	core promoter element around -30 of transcription start
Ghir_A04G009030.1upstream_seq	2000bp	A04	69446614-69448613	-	ORG	Gossypiumhirsutum	NAME	EXPA4	DESC	Expansin-A4		TATA-box	TATA	277	4	+	Arabidopsis thaliana	core promoter element around -30 of transcription start
Ghir_A04G009030.1upstream_seq	2000bp	A04	69446614-69448613	-	ORG	Gossypiumhirsutum	NAME	EXPA4	DESC	Expansin-A4		TATA-box	ccTATAAAaa	308	9	+	Arabidopsis thaliana	core promoter element around -30 of transcription start
Ghir_A04G009030.1upstream_seq	2000bp	A04	69446614-69448613	-	ORG	Gossypiumhirsutum	NAME	EXPA4	DESC	Expansin-A4		TATA-box	TATAA	309	5	-	Arabidopsis thaliana	core promoter element around -30 of transcription start
Ghir_A04G009030.1upstream_seq	2000bp	A04	69446614-69448613	-	ORG	Gossypiumhirsutum	NAME	EXPA4	DESC	Expansin-A4		TATA-box	TATA	310	4	+	Arabidopsis thaliana	core promoter element around -30 of transcription start
Ghir_A04G009030.1upstream_seq	2000bp	A04	69446614-69448613	-	ORG	Gossypiumhirsutum	NAME	EXPA4	DESC	Expansin-A4		TATA-box	TATAAAA	324	7	-	Pisum sativum	core promoter element around -30 of transcription start
Ghir_A04G009030.1upstream_seq	2000bp	A04	69446614-69448613	-	ORG	Gossypiumhirsutum	NAME	EXPA4	DESC	Expansin-A4		TATA-box	TATAAA	325	6	-	Helianthus annuus	core promoter element around -30 of transcription start
Ghir_A04G009030.1upstream_seq	2000bp	A04	69446614-69448613	-	ORG	Gossypiumhirsutum	NAME	EXPA4	DESC	Expansin-A4		TATA-box	TATAA	326	5	-	Arabidopsis thaliana	core promoter element around -30 of transcription start
Ghir_A04G009030.1upstream_seq	2000bp	A04	69446614-69448613	-	ORG	Gossypiumhirsutum	NAME	EXPA4	DESC	Expansin-A4		TATA-box	TATA	327	4	+	Arabidopsis thaliana	core promoter element around -30 of transcription start
Ghir_A04G009030.1upstream_seq	2000bp	A04	69446614-69448613	-	ORG	Gossypiumhirsutum	NAME	EXPA4	DESC	Expansin-A4		TATA-box	TATAAAA	366	7	-	Pisum sativum	core promoter element around -30 of transcription start
Ghir_A04G009030.1upstream_seq	2000bp	A04	69446614-69448613	-	ORG	Gossypiumhirsutum	NAME	EXPA4	DESC	Expansin-A4		TATA-box	TATAAA	367	6	-	Helianthus annuus	core promoter element around -30 of transcription start
Ghir_A04G009030.1upstream_seq	2000bp	A04	69446614-69448613	-	ORG	Gossypiumhirsutum	NAME	EXPA4	DESC	Expansin-A4		TATA-box	TATAA	368	5	-	Arabidopsis thaliana	core promoter element around -30 of transcription start
Ghir_A04G009030.1upstream_seq	2000bp	A04	69446614-69448613	-	ORG	Gossypiumhirsutum	NAME	EXPA4	DESC	Expansin-A4		TATA-box	TATA	369	4	+	Arabidopsis thaliana	core promoter element around -30 of transcription start
Ghir_A04G009030.1upstream_seq	2000bp	A04	69446614-69448613	-	ORG	Gossypiumhirsutum	NAME	EXPA4	DESC	Expansin-A4		TATA-box	TATAA	432	5	-	Arabidopsis thaliana	core promoter element around -30 of transcription start
Ghir_A04G009030.1upstream_seq	2000bp	A04	69446614-69448613	-	ORG	Gossypiumhirsutum	NAME	EXPA4	DESC	Expansin-A4		TATA-box	TATA	433	4	+	Arabidopsis thaliana	core promoter element around -30 of transcription start
Ghir_A04G009030.1upstream_seq	2000bp	A04	69446614-69448613	-	ORG	Gossypiumhirsutum	NAME	EXPA4	DESC	Expansin-A4		TATA-box	ATATAA	526	6	+	Brassica oleracea	core promoter element around -30 of transcription start
Ghir_A04G009030.1upstream_seq	2000bp	A04	69446614-69448613	-	ORG	Gossypiumhirsutum	NAME	EXPA4	DESC	Expansin-A4		TATA-box	TATA	527	4	+	Arabidopsis thaliana	core promoter element around -30 of transcription start
Ghir_A04G009030.1upstream_seq	2000bp	A04	69446614-69448613	-	ORG	Gossypiumhirsutum	NAME	EXPA4	DESC	Expansin-A4		TATA-box	TATACA	555	6	-	Helianthus annuus	core promoter element around -30 of transcription start
Ghir_A04G009030.1upstream_seq	2000bp	A04	69446614-69448613	-	ORG	Gossypiumhirsutum	NAME	EXPA4	DESC	Expansin-A4		TATA-box	TATA	557	4	+	Arabidopsis thaliana	core promoter element around -30 of transcription start
Ghir_A04G009030.1upstream_seq	2000bp	A04	69446614-69448613	-	ORG	Gossypiumhirsutum	NAME	EXPA4	DESC	Expansin-A4		TATA-box	TATTTAAA	563	8	+	Arabidopsis thaliana	core promoter element around -30 of transcription start
Ghir_A04G009030.1upstream_seq	2000bp	A04	69446614-69448613	-	ORG	Gossypiumhirsutum	NAME	EXPA4	DESC	Expansin-A4		TATA-box	ATATAA	577	6	+	Brassica oleracea	core promoter element around -30 of transcription start
Ghir_A04G009030.1upstream_seq	2000bp	A04	69446614-69448613	-	ORG	Gossypiumhirsutum	NAME	EXPA4	DESC	Expansin-A4		TATA-box	TATA	578	4	+	Arabidopsis thaliana	core promoter element around -30 of transcription start
Ghir_A04G009030.1upstream_seq	2000bp	A04	69446614-69448613	-	ORG	Gossypiumhirsutum	NAME	EXPA4	DESC	Expansin-A4		TATA-box	TATTTAAA	605	8	+	Arabidopsis thaliana	core promoter element around -30 of transcription start
Ghir_A04G009030.1upstream_seq	2000bp	A04	69446614-69448613	-	ORG	Gossypiumhirsutum	NAME	EXPA4	DESC	Expansin-A4		TATA-box	TATTTAAA	607	8	-	Arabidopsis thaliana	core promoter element around -30 of transcription start
Ghir_A04G009030.1upstream_seq	2000bp	A04	69446614-69448613	-	ORG	Gossypiumhirsutum	NAME	EXPA4	DESC	Expansin-A4		TATA-box	ATATAA	612	6	+	Brassica oleracea	core promoter element around -30 of transcription start
Ghir_A04G009030.1upstream_seq	2000bp	A04	69446614-69448613	-	ORG	Gossypiumhirsutum	NAME	EXPA4	DESC	Expansin-A4		TATA-box	TATA	613	4	+	Arabidopsis thaliana	core promoter element around -30 of transcription start
Ghir_A04G009030.1upstream_seq	2000bp	A04	69446614-69448613	-	ORG	Gossypiumhirsutum	NAME	EXPA4	DESC	Expansin-A4		TATA-box	TATAAAA	657	7	-	Pisum sativum	core promoter element around -30 of transcription start
Ghir_A04G009030.1upstream_seq	2000bp	A04	69446614-69448613	-	ORG	Gossypiumhirsutum	NAME	EXPA4	DESC	Expansin-A4		TATA-box	TATAAA	658	6	-	Helianthus annuus	core promoter element around -30 of transcription start
Ghir_A04G009030.1upstream_seq	2000bp	A04	69446614-69448613	-	ORG	Gossypiumhirsutum	NAME	EXPA4	DESC	Expansin-A4		TATA-box	TATAA	659	5	-	Arabidopsis thaliana	core promoter element around -30 of transcription start
Ghir_A04G009030.1upstream_seq	2000bp	A04	69446614-69448613	-	ORG	Gossypiumhirsutum	NAME	EXPA4	DESC	Expansin-A4		TATA-box	TATA	660	4	+	Arabidopsis thaliana	core promoter element around -30 of transcription start
Ghir_A04G009030.1upstream_seq	2000bp	A04	69446614-69448613	-	ORG	Gossypiumhirsutum	NAME	EXPA4	DESC	Expansin-A4		TATA-box	ATATAT	711	6	+	Brassica napus	core promoter element around -30 of transcription start
Ghir_A04G009030.1upstream_seq	2000bp	A04	69446614-69448613	-	ORG	Gossypiumhirsutum	NAME	EXPA4	DESC	Expansin-A4		TATA-box	TATATA	712	6	+	Arabidopsis thaliana	core promoter element around -30 of transcription start
Ghir_A04G009030.1upstream_seq	2000bp	A04	69446614-69448613	-	ORG	Gossypiumhirsutum	NAME	EXPA4	DESC	Expansin-A4		TATA-box	TATA	714	4	+	Arabidopsis thaliana	core promoter element around -30 of transcription start
Ghir_A04G009030.1upstream_seq	2000bp	A04	69446614-69448613	-	ORG	Gossypiumhirsutum	NAME	EXPA4	DESC	Expansin-A4		TATA-box	TATA	767	4	+	Arabidopsis thaliana	core promoter element around -30 of transcription start
Ghir_A04G009030.1upstream_seq	2000bp	A04	69446614-69448613	-	ORG	Gossypiumhirsutum	NAME	EXPA4	DESC	Expansin-A4		TATA-box	ccTATAAAaa	814	9	+	Arabidopsis thaliana	core promoter element around -30 of transcription start
Ghir_A04G009030.1upstream_seq	2000bp	A04	69446614-69448613	-	ORG	Gossypiumhirsutum	NAME	EXPA4	DESC	Expansin-A4		TATA-box	TATAA	815	5	-	Arabidopsis thaliana	core promoter element around -30 of transcription start
Ghir_A04G009030.1upstream_seq	2000bp	A04	69446614-69448613	-	ORG	Gossypiumhirsutum	NAME	EXPA4	DESC	Expansin-A4		TATA-box	TATA	816	4	+	Arabidopsis thaliana	core promoter element around -30 of transcription start
Ghir_A04G009030.1upstream_seq	2000bp	A04	69446614-69448613	-	ORG	Gossypiumhirsutum	NAME	EXPA4	DESC	Expansin-A4		TATA-box	ATATAT	897	6	+	Brassica napus	core promoter element around -30 of transcription start
Ghir_A04G009030.1upstream_seq	2000bp	A04	69446614-69448613	-	ORG	Gossypiumhirsutum	NAME	EXPA4	DESC	Expansin-A4		TATA-box	TATATA	898	6	+	Arabidopsis thaliana	core promoter element around -30 of transcription start
Ghir_A04G009030.1upstream_seq	2000bp	A04	69446614-69448613	-	ORG	Gossypiumhirsutum	NAME	EXPA4	DESC	Expansin-A4		TATA-box	ATATAT	899	6	+	Brassica napus	core promoter element around -30 of transcription start
Ghir_A04G009030.1upstream_seq	2000bp	A04	69446614-69448613	-	ORG	Gossypiumhirsutum	NAME	EXPA4	DESC	Expansin-A4		TATA-box	TATA	900	4	+	Arabidopsis thaliana	core promoter element around -30 of transcription start
Ghir_A04G009030.1upstream_seq	2000bp	A04	69446614-69448613	-	ORG	Gossypiumhirsutum	NAME	EXPA4	DESC	Expansin-A4		TATA-box	ATATAT	913	6	+	Brassica napus	core promoter element around -30 of transcription start
Ghir_A04G009030.1upstream_seq	2000bp	A04	69446614-69448613	-	ORG	Gossypiumhirsutum	NAME	EXPA4	DESC	Expansin-A4		TATA-box	TATA	914	4	+	Arabidopsis thaliana	core promoter element around -30 of transcription start
Ghir_A04G009030.1upstream_seq	2000bp	A04	69446614-69448613	-	ORG	Gossypiumhirsutum	NAME	EXPA4	DESC	Expansin-A4		TATA-box	TATAAGAA	937	8	-	Zea mays	core promoter element around -30 of transcription start
Ghir_A04G009030.1upstream_seq	2000bp	A04	69446614-69448613	-	ORG	Gossypiumhirsutum	NAME	EXPA4	DESC	Expansin-A4		TATA-box	TATAA	940	5	-	Arabidopsis thaliana	core promoter element around -30 of transcription start
Ghir_A04G009030.1upstream_seq	2000bp	A04	69446614-69448613	-	ORG	Gossypiumhirsutum	NAME	EXPA4	DESC	Expansin-A4		TATA-box	TATA	941	4	+	Arabidopsis thaliana	core promoter element around -30 of transcription start
Ghir_A04G009030.1upstream_seq	2000bp	A04	69446614-69448613	-	ORG	Gossypiumhirsutum	NAME	EXPA4	DESC	Expansin-A4		TATA-box	TATAAAA	977	7	-	Pisum sativum	core promoter element around -30 of transcription start
Ghir_A04G009030.1upstream_seq	2000bp	A04	69446614-69448613	-	ORG	Gossypiumhirsutum	NAME	EXPA4	DESC	Expansin-A4		TATA-box	TATAAA	978	6	-	Helianthus annuus	core promoter element around -30 of transcription start
Ghir_A04G009030.1upstream_seq	2000bp	A04	69446614-69448613	-	ORG	Gossypiumhirsutum	NAME	EXPA4	DESC	Expansin-A4		TATA-box	TATAA	979	5	-	Arabidopsis thaliana	core promoter element around -30 of transcription start
Ghir_A04G009030.1upstream_seq	2000bp	A04	69446614-69448613	-	ORG	Gossypiumhirsutum	NAME	EXPA4	DESC	Expansin-A4		TATA-box	TATA	980	4	+	Arabidopsis thaliana	core promoter element around -30 of transcription start
Ghir_A04G009030.1upstream_seq	2000bp	A04	69446614-69448613	-	ORG	Gossypiumhirsutum	NAME	EXPA4	DESC	Expansin-A4		TATA-box	TATA	1066	4	-	Arabidopsis thaliana	core promoter element around -30 of transcription start
Ghir_A04G009030.1upstream_seq	2000bp	A04	69446614-69448613	-	ORG	Gossypiumhirsutum	NAME	EXPA4	DESC	Expansin-A4		TATA-box	TACAAAA	1303	7	+	Oryza sativa	core promoter element around -30 of transcription start
Ghir_A04G009030.1upstream_seq	2000bp	A04	69446614-69448613	-	ORG	Gossypiumhirsutum	NAME	EXPA4	DESC	Expansin-A4		TATA-box	ccTATAAAaa	1347	9	-	Arabidopsis thaliana	core promoter element around -30 of transcription start
Ghir_A04G009030.1upstream_seq	2000bp	A04	69446614-69448613	-	ORG	Gossypiumhirsutum	NAME	EXPA4	DESC	Expansin-A4		TATA-box	TATAAAA	1348	7	-	Pisum sativum	core promoter element around -30 of transcription start
Ghir_A04G009030.1upstream_seq	2000bp	A04	69446614-69448613	-	ORG	Gossypiumhirsutum	NAME	EXPA4	DESC	Expansin-A4		TATA-box	TATAAA	1349	6	-	Helianthus annuus	core promoter element around -30 of transcription start
Ghir_A04G009030.1upstream_seq	2000bp	A04	69446614-69448613	-	ORG	Gossypiumhirsutum	NAME	EXPA4	DESC	Expansin-A4		TATA-box	TATAA	1350	5	-	Arabidopsis thaliana	core promoter element around -30 of transcription start
Ghir_A04G009030.1upstream_seq	2000bp	A04	69446614-69448613	-	ORG	Gossypiumhirsutum	NAME	EXPA4	DESC	Expansin-A4		TATA-box	TATA	1351	4	-	Arabidopsis thaliana	core promoter element around -30 of transcription start
Ghir_A04G009030.1upstream_seq	2000bp	A04	69446614-69448613	-	ORG	Gossypiumhirsutum	NAME	EXPA4	DESC	Expansin-A4		TATA-box	TATTTAAA	1505	8	+	Arabidopsis thaliana	core promoter element around -30 of transcription start
Ghir_A04G009030.1upstream_seq	2000bp	A04	69446614-69448613	-	ORG	Gossypiumhirsutum	NAME	EXPA4	DESC	Expansin-A4		TATA-box	TAAAGATT	1648	8	+	Arabidopsis thaliana	core promoter element around -30 of transcription start
Ghir_A04G009030.1upstream_seq	2000bp	A04	69446614-69448613	-	ORG	Gossypiumhirsutum	NAME	EXPA4	DESC	Expansin-A4		ARE	AAACCA	1855	6	+	Zea mays	cis-acting regulatory element essential for the anaerobic induction
Ghir_A04G009030.1upstream_seq	2000bp	A04	69446614-69448613	-	ORG	Gossypiumhirsutum	NAME	EXPA4	DESC	Expansin-A4		Box 4	ATTAAT	630	6	+	Petroselinum crispum	part of a conserved DNA module involved in light responsiveness
Ghir_A04G009030.1upstream_seq	2000bp	A04	69446614-69448613	-	ORG	Gossypiumhirsutum	NAME	EXPA4	DESC	Expansin-A4		Box 4	ATTAAT	634	6	+	Petroselinum crispum	part of a conserved DNA module involved in light responsiveness
Ghir_A04G009030.1upstream_seq	2000bp	A04	69446614-69448613	-	ORG	Gossypiumhirsutum	NAME	EXPA4	DESC	Expansin-A4		Box 4	ATTAAT	721	6	+	Petroselinum crispum	part of a conserved DNA module involved in light responsiveness
Ghir_A04G009030.1upstream_seq	2000bp	A04	69446614-69448613	-	ORG	Gossypiumhirsutum	NAME	EXPA4	DESC	Expansin-A4		L-box	ATCCCACCTAC	1030	10	+	Petroselinum crispum	part of a light responsive element
Ghir_A04G009030.1upstream_seq	2000bp	A04	69446614-69448613	-	ORG	Gossypiumhirsutum	NAME	EXPA4	DESC	Expansin-A4		Unnamed__10	TCCACGTAGA	1249	9	+	Zea mays
Ghir_A04G009030.1upstream_seq	2000bp	A04	69446614-69448613	-	ORG	Gossypiumhirsutum	NAME	EXPA4	DESC	Expansin-A4		ABRE3a	TACGTG	1251	6	-	Zea mays
Ghir_A04G009030.1upstream_seq	2000bp	A04	69446614-69448613	-	ORG	Gossypiumhirsutum	NAME	EXPA4	DESC	Expansin-A4		ABRE3a	TACGTG	1716	6	+	Zea mays
Ghir_A04G009030.1upstream_seq	2000bp	A04	69446614-69448613	-	ORG	Gossypiumhirsutum	NAME	EXPA4	DESC	Expansin-A4		MYB	TAACCA	379	6	+	Arabidopsis thaliana
Ghir_A04G009030.1upstream_seq	2000bp	A04	69446614-69448613	-	ORG	Gossypiumhirsutum	NAME	EXPA4	DESC	Expansin-A4		TATA	TATAAAAT	273	8	-	Arabidopsis thaliana
Ghir_A04G009030.1upstream_seq	2000bp	A04	69446614-69448613	-	ORG	Gossypiumhirsutum	NAME	EXPA4	DESC	Expansin-A4		TATA	TATAAAAT	323	8	-	Arabidopsis thaliana
Ghir_A04G009030.1upstream_seq	2000bp	A04	69446614-69448613	-	ORG	Gossypiumhirsutum	NAME	EXPA4	DESC	Expansin-A4		TATA	TATAAAAT	365	8	-	Arabidopsis thaliana
Ghir_A04G009030.1upstream_seq	2000bp	A04	69446614-69448613	-	ORG	Gossypiumhirsutum	NAME	EXPA4	DESC	Expansin-A4		TATA	TATAAAAT	767	8	+	Arabidopsis thaliana
Ghir_A04G009030.1upstream_seq	2000bp	A04	69446614-69448613	-	ORG	Gossypiumhirsutum	NAME	EXPA4	DESC	Expansin-A4		LTR	CCGAAA	1836	6	-	Hordeum vulgare	cis-acting element involved in low-temperature responsiveness
Ghir_A04G009030.1upstream_seq	2000bp	A04	69446614-69448613	-	ORG	Gossypiumhirsutum	NAME	EXPA4	DESC	Expansin-A4		AT~TATA-box	TATATA	712	6	+	Arabidopsis thaliana
Ghir_A04G009030.1upstream_seq	2000bp	A04	69446614-69448613	-	ORG	Gossypiumhirsutum	NAME	EXPA4	DESC	Expansin-A4		AT~TATA-box	TATATA	898	6	+	Arabidopsis thaliana
Ghir_A04G009030.1upstream_seq	2000bp	A04	69446614-69448613	-	ORG	Gossypiumhirsutum	NAME	EXPA4	DESC	Expansin-A4		box S	AGCCACC	1184	7	+	Arabidopsis thaliana
Ghir_A04G009030.1upstream_seq	2000bp	A04	69446614-69448613	-	ORG	Gossypiumhirsutum	NAME	EXPA4	DESC	Expansin-A4		Unnamed__12	TCCACGTAGA	1249	9	+	Zea mays
Ghir_A04G009030.1upstream_seq	2000bp	A04	69446614-69448613	-	ORG	Gossypiumhirsutum	NAME	EXPA4	DESC	Expansin-A4			motif_sequence	82	4	-	organism	short_function
Ghir_A04G009030.1upstream_seq	2000bp	A04	69446614-69448613	-	ORG	Gossypiumhirsutum	NAME	EXPA4	DESC	Expansin-A4			motif_sequence	141	4	-	organism	short_function
Ghir_A04G009030.1upstream_seq	2000bp	A04	69446614-69448613	-	ORG	Gossypiumhirsutum	NAME	EXPA4	DESC	Expansin-A4			motif_sequence	868	4	+	organism	short_function
Ghir_A04G009030.1upstream_seq	2000bp	A04	69446614-69448613	-	ORG	Gossypiumhirsutum	NAME	EXPA4	DESC	Expansin-A4			motif_sequence	1220	4	-	organism	short_function
Ghir_A04G009030.1upstream_seq	2000bp	A04	69446614-69448613	-	ORG	Gossypiumhirsutum	NAME	EXPA4	DESC	Expansin-A4			motif_sequence	1442	4	+	organism	short_function
Ghir_A04G009030.1upstream_seq	2000bp	A04	69446614-69448613	-	ORG	Gossypiumhirsutum	NAME	EXPA4	DESC	Expansin-A4			motif_sequence	1516	4	+	organism	short_function
Ghir_A04G009030.1upstream_seq	2000bp	A04	69446614-69448613	-	ORG	Gossypiumhirsutum	NAME	EXPA4	DESC	Expansin-A4			motif_sequence	1730	4	+	organism	short_function
Ghir_A04G009030.1upstream_seq	2000bp	A04	69446614-69448613	-	ORG	Gossypiumhirsutum	NAME	EXPA4	DESC	Expansin-A4			motif_sequence	1966	4	+	organism	short_function
Ghir_A04G009030.1upstream_seq	2000bp	A04	69446614-69448613	-	ORG	Gossypiumhirsutum	NAME	EXPA4	DESC	Expansin-A4			motif_sequence	1973	4	+	organism	short_function
Ghir_A04G009030.1upstream_seq	2000bp	A04	69446614-69448613	-	ORG	Gossypiumhirsutum	NAME	EXPA4	DESC	Expansin-A4		ABRE	ACGTG	1251	5	-	Arabidopsis thaliana	cis-acting element involved in the abscisic acid responsiveness
Ghir_A04G009030.1upstream_seq	2000bp	A04	69446614-69448613	-	ORG	Gossypiumhirsutum	NAME	EXPA4	DESC	Expansin-A4		ABRE	ACGTG	1717	5	+	Arabidopsis thaliana	cis-acting element involved in the abscisic acid responsiveness
Ghir_A04G009030.1upstream_seq	2000bp	A04	69446614-69448613	-	ORG	Gossypiumhirsutum	NAME	EXPA4	DESC	Expansin-A4		CAAT-box	CAAT	48	4	-	Nicotiana glutinosa
Ghir_A04G009030.1upstream_seq	2000bp	A04	69446614-69448613	-	ORG	Gossypiumhirsutum	NAME	EXPA4	DESC	Expansin-A4		CAAT-box	CAAAT	65	5	+	Pisum sativum	common cis-acting element in promoter and enhancer regions
Ghir_A04G009030.1upstream_seq	2000bp	A04	69446614-69448613	-	ORG	Gossypiumhirsutum	NAME	EXPA4	DESC	Expansin-A4		CAAT-box	CAAT	86	4	-	Nicotiana glutinosa
Ghir_A04G009030.1upstream_seq	2000bp	A04	69446614-69448613	-	ORG	Gossypiumhirsutum	NAME	EXPA4	DESC	Expansin-A4		CAAT-box	CAAT	106	4	+	Nicotiana glutinosa
Ghir_A04G009030.1upstream_seq	2000bp	A04	69446614-69448613	-	ORG	Gossypiumhirsutum	NAME	EXPA4	DESC	Expansin-A4		CAAT-box	CAAT	138	4	-	Nicotiana glutinosa
Ghir_A04G009030.1upstream_seq	2000bp	A04	69446614-69448613	-	ORG	Gossypiumhirsutum	NAME	EXPA4	DESC	Expansin-A4		CAAT-box	CAAT	207	4	-	Nicotiana glutinosa
Ghir_A04G009030.1upstream_seq	2000bp	A04	69446614-69448613	-	ORG	Gossypiumhirsutum	NAME	EXPA4	DESC	Expansin-A4		CAAT-box	CCCAATTT	213	8	-	Arabidopsis thaliana	common cis-acting element in promoter and enhancer regions
Ghir_A04G009030.1upstream_seq	2000bp	A04	69446614-69448613	-	ORG	Gossypiumhirsutum	NAME	EXPA4	DESC	Expansin-A4		CAAT-box	CCAAT	215	5	-	Arabidopsis thaliana	common cis-acting element in promoter and enhancer regions
Ghir_A04G009030.1upstream_seq	2000bp	A04	69446614-69448613	-	ORG	Gossypiumhirsutum	NAME	EXPA4	DESC	Expansin-A4		CAAT-box	CAAAT	252	5	+	Pisum sativum	common cis-acting element in promoter and enhancer regions
Ghir_A04G009030.1upstream_seq	2000bp	A04	69446614-69448613	-	ORG	Gossypiumhirsutum	NAME	EXPA4	DESC	Expansin-A4		CAAT-box	CAAAT	338	5	+	Pisum sativum	common cis-acting element in promoter and enhancer regions
Ghir_A04G009030.1upstream_seq	2000bp	A04	69446614-69448613	-	ORG	Gossypiumhirsutum	NAME	EXPA4	DESC	Expansin-A4		CAAT-box	CAAT	405	4	+	Nicotiana glutinosa
Ghir_A04G009030.1upstream_seq	2000bp	A04	69446614-69448613	-	ORG	Gossypiumhirsutum	NAME	EXPA4	DESC	Expansin-A4		CAAT-box	CAAT	436	4	-	Nicotiana glutinosa
Ghir_A04G009030.1upstream_seq	2000bp	A04	69446614-69448613	-	ORG	Gossypiumhirsutum	NAME	EXPA4	DESC	Expansin-A4		CAAT-box	CAAAT	489	5	-	Pisum sativum	common cis-acting element in promoter and enhancer regions
Ghir_A04G009030.1upstream_seq	2000bp	A04	69446614-69448613	-	ORG	Gossypiumhirsutum	NAME	EXPA4	DESC	Expansin-A4		CAAT-box	CAAT	544	4	-	Nicotiana glutinosa
Ghir_A04G009030.1upstream_seq	2000bp	A04	69446614-69448613	-	ORG	Gossypiumhirsutum	NAME	EXPA4	DESC	Expansin-A4		CAAT-box	CAAT	628	4	+	Nicotiana glutinosa
Ghir_A04G009030.1upstream_seq	2000bp	A04	69446614-69448613	-	ORG	Gossypiumhirsutum	NAME	EXPA4	DESC	Expansin-A4		CAAT-box	CAAT	685	4	+	Nicotiana glutinosa
Ghir_A04G009030.1upstream_seq	2000bp	A04	69446614-69448613	-	ORG	Gossypiumhirsutum	NAME	EXPA4	DESC	Expansin-A4		CAAT-box	CAAT	773	4	-	Nicotiana glutinosa
Ghir_A04G009030.1upstream_seq	2000bp	A04	69446614-69448613	-	ORG	Gossypiumhirsutum	NAME	EXPA4	DESC	Expansin-A4		CAAT-box	CAAAT	850	5	+	Pisum sativum	common cis-acting element in promoter and enhancer regions
Ghir_A04G009030.1upstream_seq	2000bp	A04	69446614-69448613	-	ORG	Gossypiumhirsutum	NAME	EXPA4	DESC	Expansin-A4		CAAT-box	CCAAT	879	5	+	Arabidopsis thaliana	common cis-acting element in promoter and enhancer regions
Ghir_A04G009030.1upstream_seq	2000bp	A04	69446614-69448613	-	ORG	Gossypiumhirsutum	NAME	EXPA4	DESC	Expansin-A4		CAAT-box	CAAT	880	4	+	Nicotiana glutinosa
Ghir_A04G009030.1upstream_seq	2000bp	A04	69446614-69448613	-	ORG	Gossypiumhirsutum	NAME	EXPA4	DESC	Expansin-A4		CAAT-box	CAAT	887	4	+	Nicotiana glutinosa
Ghir_A04G009030.1upstream_seq	2000bp	A04	69446614-69448613	-	ORG	Gossypiumhirsutum	NAME	EXPA4	DESC	Expansin-A4		CAAT-box	CAAAT	921	5	+	Pisum sativum	common cis-acting element in promoter and enhancer regions
Ghir_A04G009030.1upstream_seq	2000bp	A04	69446614-69448613	-	ORG	Gossypiumhirsutum	NAME	EXPA4	DESC	Expansin-A4		CAAT-box	CAAT	967	4	+	Nicotiana glutinosa
Ghir_A04G009030.1upstream_seq	2000bp	A04	69446614-69448613	-	ORG	Gossypiumhirsutum	NAME	EXPA4	DESC	Expansin-A4		CAAT-box	CCAAT	986	5	-	Arabidopsis thaliana	common cis-acting element in promoter and enhancer regions
Ghir_A04G009030.1upstream_seq	2000bp	A04	69446614-69448613	-	ORG	Gossypiumhirsutum	NAME	EXPA4	DESC	Expansin-A4		CAAT-box	CAAT	993	4	-	Nicotiana glutinosa
Ghir_A04G009030.1upstream_seq	2000bp	A04	69446614-69448613	-	ORG	Gossypiumhirsutum	NAME	EXPA4	DESC	Expansin-A4		CAAT-box	CAAT	1010	4	+	Nicotiana glutinosa
Ghir_A04G009030.1upstream_seq	2000bp	A04	69446614-69448613	-	ORG	Gossypiumhirsutum	NAME	EXPA4	DESC	Expansin-A4		CAAT-box	CCAAT	1012	5	-	Arabidopsis thaliana	common cis-acting element in promoter and enhancer regions
Ghir_A04G009030.1upstream_seq	2000bp	A04	69446614-69448613	-	ORG	Gossypiumhirsutum	NAME	EXPA4	DESC	Expansin-A4		CAAT-box	CAAAT	1044	5	-	Pisum sativum	common cis-acting element in promoter and enhancer regions
Ghir_A04G009030.1upstream_seq	2000bp	A04	69446614-69448613	-	ORG	Gossypiumhirsutum	NAME	EXPA4	DESC	Expansin-A4		CAAT-box	CAAT	1053	4	-	Nicotiana glutinosa
Ghir_A04G009030.1upstream_seq	2000bp	A04	69446614-69448613	-	ORG	Gossypiumhirsutum	NAME	EXPA4	DESC	Expansin-A4		CAAT-box	CAAT	1063	4	+	Nicotiana glutinosa
Ghir_A04G009030.1upstream_seq	2000bp	A04	69446614-69448613	-	ORG	Gossypiumhirsutum	NAME	EXPA4	DESC	Expansin-A4		CAAT-box	CCAAT	1111	5	+	Arabidopsis thaliana	common cis-acting element in promoter and enhancer regions
Ghir_A04G009030.1upstream_seq	2000bp	A04	69446614-69448613	-	ORG	Gossypiumhirsutum	NAME	EXPA4	DESC	Expansin-A4		CAAT-box	CAAT	1112	4	+	Nicotiana glutinosa
Ghir_A04G009030.1upstream_seq	2000bp	A04	69446614-69448613	-	ORG	Gossypiumhirsutum	NAME	EXPA4	DESC	Expansin-A4		CAAT-box	CAAAT	1120	5	-	Pisum sativum	common cis-acting element in promoter and enhancer regions
Ghir_A04G009030.1upstream_seq	2000bp	A04	69446614-69448613	-	ORG	Gossypiumhirsutum	NAME	EXPA4	DESC	Expansin-A4		CAAT-box	CAAT	1131	4	+	Nicotiana glutinosa
Ghir_A04G009030.1upstream_seq	2000bp	A04	69446614-69448613	-	ORG	Gossypiumhirsutum	NAME	EXPA4	DESC	Expansin-A4		CAAT-box	CAAT	1156	4	+	Nicotiana glutinosa
Ghir_A04G009030.1upstream_seq	2000bp	A04	69446614-69448613	-	ORG	Gossypiumhirsutum	NAME	EXPA4	DESC	Expansin-A4		CAAT-box	CAAT	1230	4	+	Nicotiana glutinosa
Ghir_A04G009030.1upstream_seq	2000bp	A04	69446614-69448613	-	ORG	Gossypiumhirsutum	NAME	EXPA4	DESC	Expansin-A4		CAAT-box	CAAAT	1311	5	+	Pisum sativum	common cis-acting element in promoter and enhancer regions
Ghir_A04G009030.1upstream_seq	2000bp	A04	69446614-69448613	-	ORG	Gossypiumhirsutum	NAME	EXPA4	DESC	Expansin-A4		CAAT-box	CAAT	1339	4	-	Nicotiana glutinosa
Ghir_A04G009030.1upstream_seq	2000bp	A04	69446614-69448613	-	ORG	Gossypiumhirsutum	NAME	EXPA4	DESC	Expansin-A4		CAAT-box	CAAT	1553	4	-	Nicotiana glutinosa
Ghir_A04G009030.1upstream_seq	2000bp	A04	69446614-69448613	-	ORG	Gossypiumhirsutum	NAME	EXPA4	DESC	Expansin-A4		CAAT-box	CAAAT	1597	5	+	Pisum sativum	common cis-acting element in promoter and enhancer regions
Ghir_A04G009030.1upstream_seq	2000bp	A04	69446614-69448613	-	ORG	Gossypiumhirsutum	NAME	EXPA4	DESC	Expansin-A4		CAAT-box	CAAT	1615	4	+	Nicotiana glutinosa
Ghir_A04G009030.1upstream_seq	2000bp	A04	69446614-69448613	-	ORG	Gossypiumhirsutum	NAME	EXPA4	DESC	Expansin-A4		CAAT-box	CAAT	1623	4	+	Nicotiana glutinosa
Ghir_A04G009030.1upstream_seq	2000bp	A04	69446614-69448613	-	ORG	Gossypiumhirsutum	NAME	EXPA4	DESC	Expansin-A4		CAAT-box	CCAAT	1743	5	+	Arabidopsis thaliana	common cis-acting element in promoter and enhancer regions
Ghir_A04G009030.1upstream_seq	2000bp	A04	69446614-69448613	-	ORG	Gossypiumhirsutum	NAME	EXPA4	DESC	Expansin-A4		CAAT-box	CAAT	1744	4	+	Nicotiana glutinosa
Ghir_A04G009030.1upstream_seq	2000bp	A04	69446614-69448613	-	ORG	Gossypiumhirsutum	NAME	EXPA4	DESC	Expansin-A4		CAAT-box	CAAT	1765	4	+	Nicotiana glutinosa
Ghir_A04G009030.1upstream_seq	2000bp	A04	69446614-69448613	-	ORG	Gossypiumhirsutum	NAME	EXPA4	DESC	Expansin-A4		CAAT-box	CAAAT	1832	5	+	Pisum sativum	common cis-acting element in promoter and enhancer regions
Ghir_A04G009030.1upstream_seq	2000bp	A04	69446614-69448613	-	ORG	Gossypiumhirsutum	NAME	EXPA4	DESC	Expansin-A4		CAAT-box	CAAT	1908	4	-	Nicotiana glutinosa
Ghir_A04G009030.1upstream_seq	2000bp	A04	69446614-69448613	-	ORG	Gossypiumhirsutum	NAME	EXPA4	DESC	Expansin-A4		CAAT-box	CAAT	1952	4	-	Nicotiana glutinosa
Ghir_A04G009030.1upstream_seq	2000bp	A04	69446614-69448613	-	ORG	Gossypiumhirsutum	NAME	EXPA4	DESC	Expansin-A4		CAAT-box	CAAT	1987	4	+	Nicotiana glutinosa
Ghir_A04G009030.1upstream_seq	2000bp	A04	69446614-69448613	-	ORG	Gossypiumhirsutum	NAME	EXPA4	DESC	Expansin-A4		chs-CMA2a	TCACTTGA	1214	8	-	Petroselinum crispum	part of a light responsive element
Ghir_A04G009030.1upstream_seq	2000bp	A04	69446614-69448613	-	ORG	Gossypiumhirsutum	NAME	EXPA4	DESC	Expansin-A4		MYC	CATGTG	387	6	-	Arabidopsis thaliana
Ghir_A04G009030.1upstream_seq	2000bp	A04	69446614-69448613	-	ORG	Gossypiumhirsutum	NAME	EXPA4	DESC	Expansin-A4		MYC	CAATTG	1010	6	-	Arabidopsis thaliana
Ghir_A04G009030.1upstream_seq	2000bp	A04	69446614-69448613	-	ORG	Gossypiumhirsutum	NAME	EXPA4	DESC	Expansin-A4		MYC	CATTTG	1597	6	-	Arabidopsis thaliana
Ghir_A04G009030.1upstream_seq	2000bp	A04	69446614-69448613	-	ORG	Gossypiumhirsutum	NAME	EXPA4	DESC	Expansin-A4		MYC	CATGTG	1729	6	+	Arabidopsis thaliana
Ghir_A04G009030.1upstream_seq	2000bp	A04	69446614-69448613	-	ORG	Gossypiumhirsutum	NAME	EXPA4	DESC	Expansin-A4		MYC	CATGTG	1810	6	+	Arabidopsis thaliana
Ghir_A04G009030.1upstream_seq	2000bp	A04	69446614-69448613	-	ORG	Gossypiumhirsutum	NAME	EXPA4	DESC	Expansin-A4		MYC	CATGTG	1821	6	-	Arabidopsis thaliana
Ghir_A04G013790.1upstream_seq	2000bp	A04	82627781-82629780	+	ORG	Gossypiumhirsutum	NAME	EXLA1	DESC	Expansin-likeA1		GATA-motif	AAGGATAAGG	310	9	+	Solanum tuberosum	part of a light responsive element
Ghir_A04G013790.1upstream_seq	2000bp	A04	82627781-82629780	+	ORG	Gossypiumhirsutum	NAME	EXLA1	DESC	Expansin-likeA1		G-box	TACGTG	1099	6	-	Arabidopsis thaliana	cis-acting regulatory element involved in light responsiveness
Ghir_A04G013790.1upstream_seq	2000bp	A04	82627781-82629780	+	ORG	Gossypiumhirsutum	NAME	EXLA1	DESC	Expansin-likeA1		GT1-motif	GGTTAA	11	6	+	Arabidopsis thaliana	light responsive element
Ghir_A04G013790.1upstream_seq	2000bp	A04	82627781-82629780	+	ORG	Gossypiumhirsutum	NAME	EXLA1	DESC	Expansin-likeA1		GT1-motif	GGTTAAT	120	7	+	Avena sativa	light responsive element
Ghir_A04G013790.1upstream_seq	2000bp	A04	82627781-82629780	+	ORG	Gossypiumhirsutum	NAME	EXLA1	DESC	Expansin-likeA1		GT1-motif	GGTTAA	885	6	+	Arabidopsis thaliana	light responsive element
Ghir_A04G013790.1upstream_seq	2000bp	A04	82627781-82629780	+	ORG	Gossypiumhirsutum	NAME	EXLA1	DESC	Expansin-likeA1		GT1-motif	GGTTAA	1257	6	-	Arabidopsis thaliana	light responsive element
Ghir_A04G013790.1upstream_seq	2000bp	A04	82627781-82629780	+	ORG	Gossypiumhirsutum	NAME	EXLA1	DESC	Expansin-likeA1		GT1-motif	GGTTAA	1386	6	-	Arabidopsis thaliana	light responsive element
Ghir_A04G013790.1upstream_seq	2000bp	A04	82627781-82629780	+	ORG	Gossypiumhirsutum	NAME	EXLA1	DESC	Expansin-likeA1		Myc	TCTCTTA	441	7	-	Arabidopsis thaliana
Ghir_A04G013790.1upstream_seq	2000bp	A04	82627781-82629780	+	ORG	Gossypiumhirsutum	NAME	EXLA1	DESC	Expansin-likeA1		CAT-box	GCCACT	784	6	+	Arabidopsis thaliana	cis-acting regulatory element related to meristem expression
Ghir_A04G013790.1upstream_seq	2000bp	A04	82627781-82629780	+	ORG	Gossypiumhirsutum	NAME	EXLA1	DESC	Expansin-likeA1		MYB-like sequence	TAACCA	1258	6	+	Arabidopsis thaliana
Ghir_A04G013790.1upstream_seq	2000bp	A04	82627781-82629780	+	ORG	Gossypiumhirsutum	NAME	EXLA1	DESC	Expansin-likeA1		AuxRR-core	GGTCCAT	772	7	+	Nicotiana tabacum	cis-acting regulatory element involved in auxin responsiveness
Ghir_A04G013790.1upstream_seq	2000bp	A04	82627781-82629780	+	ORG	Gossypiumhirsutum	NAME	EXLA1	DESC	Expansin-likeA1		ARE	AAACCA	1441	6	+	Zea mays	cis-acting regulatory element essential for the anaerobic induction
Ghir_A04G013790.1upstream_seq	2000bp	A04	82627781-82629780	+	ORG	Gossypiumhirsutum	NAME	EXLA1	DESC	Expansin-likeA1		ARE	AAACCA	1618	6	+	Zea mays	cis-acting regulatory element essential for the anaerobic induction
Ghir_A04G013790.1upstream_seq	2000bp	A04	82627781-82629780	+	ORG	Gossypiumhirsutum	NAME	EXLA1	DESC	Expansin-likeA1		TATA-box	TATA	35	4	+	Arabidopsis thaliana	core promoter element around -30 of transcription start
Ghir_A04G013790.1upstream_seq	2000bp	A04	82627781-82629780	+	ORG	Gossypiumhirsutum	NAME	EXLA1	DESC	Expansin-likeA1		TATA-box	TATA	313	4	+	Arabidopsis thaliana	core promoter element around -30 of transcription start
Ghir_A04G013790.1upstream_seq	2000bp	A04	82627781-82629780	+	ORG	Gossypiumhirsutum	NAME	EXLA1	DESC	Expansin-likeA1		TATA-box	ATTATA	370	6	+	Brassica napus	core promoter element around -30 of transcription start
Ghir_A04G013790.1upstream_seq	2000bp	A04	82627781-82629780	+	ORG	Gossypiumhirsutum	NAME	EXLA1	DESC	Expansin-likeA1		TATA-box	TATAA	371	5	-	Arabidopsis thaliana	core promoter element around -30 of transcription start
Ghir_A04G013790.1upstream_seq	2000bp	A04	82627781-82629780	+	ORG	Gossypiumhirsutum	NAME	EXLA1	DESC	Expansin-likeA1		TATA-box	TATA	372	4	+	Arabidopsis thaliana	core promoter element around -30 of transcription start
Ghir_A04G013790.1upstream_seq	2000bp	A04	82627781-82629780	+	ORG	Gossypiumhirsutum	NAME	EXLA1	DESC	Expansin-likeA1		TATA-box	TATATTTATATTT	519	12	+	Avena sativa	core promoter element around -30 of transcription start
Ghir_A04G013790.1upstream_seq	2000bp	A04	82627781-82629780	+	ORG	Gossypiumhirsutum	NAME	EXLA1	DESC	Expansin-likeA1		TATA-box	ATATAT	520	6	+	Brassica napus	core promoter element around -30 of transcription start
Ghir_A04G013790.1upstream_seq	2000bp	A04	82627781-82629780	+	ORG	Gossypiumhirsutum	NAME	EXLA1	DESC	Expansin-likeA1		TATA-box	TATATA	521	6	+	Arabidopsis thaliana	core promoter element around -30 of transcription start
Ghir_A04G013790.1upstream_seq	2000bp	A04	82627781-82629780	+	ORG	Gossypiumhirsutum	NAME	EXLA1	DESC	Expansin-likeA1		TATA-box	ATATAT	522	6	+	Brassica napus	core promoter element around -30 of transcription start
Ghir_A04G013790.1upstream_seq	2000bp	A04	82627781-82629780	+	ORG	Gossypiumhirsutum	NAME	EXLA1	DESC	Expansin-likeA1		TATA-box	TATATA	523	6	+	Arabidopsis thaliana	core promoter element around -30 of transcription start
Ghir_A04G013790.1upstream_seq	2000bp	A04	82627781-82629780	+	ORG	Gossypiumhirsutum	NAME	EXLA1	DESC	Expansin-likeA1		TATA-box	ATATAT	524	6	+	Brassica napus	core promoter element around -30 of transcription start
Ghir_A04G013790.1upstream_seq	2000bp	A04	82627781-82629780	+	ORG	Gossypiumhirsutum	NAME	EXLA1	DESC	Expansin-likeA1		TATA-box	TATA	525	4	+	Arabidopsis thaliana	core promoter element around -30 of transcription start
Ghir_A04G013790.1upstream_seq	2000bp	A04	82627781-82629780	+	ORG	Gossypiumhirsutum	NAME	EXLA1	DESC	Expansin-likeA1		TATA-box	ATTATA	717	6	+	Brassica napus	core promoter element around -30 of transcription start
Ghir_A04G013790.1upstream_seq	2000bp	A04	82627781-82629780	+	ORG	Gossypiumhirsutum	NAME	EXLA1	DESC	Expansin-likeA1		TATA-box	TATAA	718	5	-	Arabidopsis thaliana	core promoter element around -30 of transcription start
Ghir_A04G013790.1upstream_seq	2000bp	A04	82627781-82629780	+	ORG	Gossypiumhirsutum	NAME	EXLA1	DESC	Expansin-likeA1		TATA-box	TATA	719	4	+	Arabidopsis thaliana	core promoter element around -30 of transcription start
Ghir_A04G013790.1upstream_seq	2000bp	A04	82627781-82629780	+	ORG	Gossypiumhirsutum	NAME	EXLA1	DESC	Expansin-likeA1		TATA-box	taTATAAAtc	756	9	-	Arabidopsis thaliana	core promoter element around -30 of transcription start
Ghir_A04G013790.1upstream_seq	2000bp	A04	82627781-82629780	+	ORG	Gossypiumhirsutum	NAME	EXLA1	DESC	Expansin-likeA1		TATA-box	ATTATA	758	6	+	Brassica napus	core promoter element around -30 of transcription start
Ghir_A04G013790.1upstream_seq	2000bp	A04	82627781-82629780	+	ORG	Gossypiumhirsutum	NAME	EXLA1	DESC	Expansin-likeA1		TATA-box	TATATAA	759	7	-	Arabidopsis thaliana	core promoter element around -30 of transcription start
Ghir_A04G013790.1upstream_seq	2000bp	A04	82627781-82629780	+	ORG	Gossypiumhirsutum	NAME	EXLA1	DESC	Expansin-likeA1		TATA-box	TATATA	760	6	+	Arabidopsis thaliana	core promoter element around -30 of transcription start
Ghir_A04G013790.1upstream_seq	2000bp	A04	82627781-82629780	+	ORG	Gossypiumhirsutum	NAME	EXLA1	DESC	Expansin-likeA1		TATA-box	TATA	762	4	+	Arabidopsis thaliana	core promoter element around -30 of transcription start
Ghir_A04G013790.1upstream_seq	2000bp	A04	82627781-82629780	+	ORG	Gossypiumhirsutum	NAME	EXLA1	DESC	Expansin-likeA1		TATA-box	TATAA	916	5	-	Arabidopsis thaliana	core promoter element around -30 of transcription start
Ghir_A04G013790.1upstream_seq	2000bp	A04	82627781-82629780	+	ORG	Gossypiumhirsutum	NAME	EXLA1	DESC	Expansin-likeA1		TATA-box	TATA	917	4	+	Arabidopsis thaliana	core promoter element around -30 of transcription start
Ghir_A04G013790.1upstream_seq	2000bp	A04	82627781-82629780	+	ORG	Gossypiumhirsutum	NAME	EXLA1	DESC	Expansin-likeA1		TATA-box	TAAAGATT	932	8	-	Arabidopsis thaliana	core promoter element around -30 of transcription start
Ghir_A04G013790.1upstream_seq	2000bp	A04	82627781-82629780	+	ORG	Gossypiumhirsutum	NAME	EXLA1	DESC	Expansin-likeA1		TATA-box	TATAAA	936	6	-	Helianthus annuus	core promoter element around -30 of transcription start
Ghir_A04G013790.1upstream_seq	2000bp	A04	82627781-82629780	+	ORG	Gossypiumhirsutum	NAME	EXLA1	DESC	Expansin-likeA1		TATA-box	TATAA	937	5	-	Arabidopsis thaliana	core promoter element around -30 of transcription start
Ghir_A04G013790.1upstream_seq	2000bp	A04	82627781-82629780	+	ORG	Gossypiumhirsutum	NAME	EXLA1	DESC	Expansin-likeA1		TATA-box	TATA	938	4	+	Arabidopsis thaliana	core promoter element around -30 of transcription start
Ghir_A04G013790.1upstream_seq	2000bp	A04	82627781-82629780	+	ORG	Gossypiumhirsutum	NAME	EXLA1	DESC	Expansin-likeA1		TATA-box	ATTATA	978	6	+	Brassica napus	core promoter element around -30 of transcription start
Ghir_A04G013790.1upstream_seq	2000bp	A04	82627781-82629780	+	ORG	Gossypiumhirsutum	NAME	EXLA1	DESC	Expansin-likeA1		TATA-box	TATAA	979	5	-	Arabidopsis thaliana	core promoter element around -30 of transcription start
Ghir_A04G013790.1upstream_seq	2000bp	A04	82627781-82629780	+	ORG	Gossypiumhirsutum	NAME	EXLA1	DESC	Expansin-likeA1		TATA-box	TATA	980	4	+	Arabidopsis thaliana	core promoter element around -30 of transcription start
Ghir_A04G013790.1upstream_seq	2000bp	A04	82627781-82629780	+	ORG	Gossypiumhirsutum	NAME	EXLA1	DESC	Expansin-likeA1		TATA-box	TATA	1072	4	-	Arabidopsis thaliana	core promoter element around -30 of transcription start
Ghir_A04G013790.1upstream_seq	2000bp	A04	82627781-82629780	+	ORG	Gossypiumhirsutum	NAME	EXLA1	DESC	Expansin-likeA1		TATA-box	ATATAA	1176	6	+	Brassica oleracea	core promoter element around -30 of transcription start
Ghir_A04G013790.1upstream_seq	2000bp	A04	82627781-82629780	+	ORG	Gossypiumhirsutum	NAME	EXLA1	DESC	Expansin-likeA1		TATA-box	TATA	1177	4	-	Arabidopsis thaliana	core promoter element around -30 of transcription start
Ghir_A04G013790.1upstream_seq	2000bp	A04	82627781-82629780	+	ORG	Gossypiumhirsutum	NAME	EXLA1	DESC	Expansin-likeA1		TATA-box	TATA	1227	4	-	Arabidopsis thaliana	core promoter element around -30 of transcription start
Ghir_A04G013790.1upstream_seq	2000bp	A04	82627781-82629780	+	ORG	Gossypiumhirsutum	NAME	EXLA1	DESC	Expansin-likeA1		TATA-box	ATATAT	1299	6	-	Brassica napus	core promoter element around -30 of transcription start
Ghir_A04G013790.1upstream_seq	2000bp	A04	82627781-82629780	+	ORG	Gossypiumhirsutum	NAME	EXLA1	DESC	Expansin-likeA1		TATA-box	TATATA	1300	6	-	Arabidopsis thaliana	core promoter element around -30 of transcription start
Ghir_A04G013790.1upstream_seq	2000bp	A04	82627781-82629780	+	ORG	Gossypiumhirsutum	NAME	EXLA1	DESC	Expansin-likeA1		TATA-box	ATATAA	1301	6	+	Brassica oleracea	core promoter element around -30 of transcription start
Ghir_A04G013790.1upstream_seq	2000bp	A04	82627781-82629780	+	ORG	Gossypiumhirsutum	NAME	EXLA1	DESC	Expansin-likeA1		TATA-box	TATA	1302	4	-	Arabidopsis thaliana	core promoter element around -30 of transcription start
Ghir_A04G013790.1upstream_seq	2000bp	A04	82627781-82629780	+	ORG	Gossypiumhirsutum	NAME	EXLA1	DESC	Expansin-likeA1		TATA-box	ATTATA	1361	6	+	Brassica napus	core promoter element around -30 of transcription start
Ghir_A04G013790.1upstream_seq	2000bp	A04	82627781-82629780	+	ORG	Gossypiumhirsutum	NAME	EXLA1	DESC	Expansin-likeA1		TATA-box	TATAA	1362	5	-	Arabidopsis thaliana	core promoter element around -30 of transcription start
Ghir_A04G013790.1upstream_seq	2000bp	A04	82627781-82629780	+	ORG	Gossypiumhirsutum	NAME	EXLA1	DESC	Expansin-likeA1		TATA-box	TATA	1363	4	-	Arabidopsis thaliana	core promoter element around -30 of transcription start
Ghir_A04G013790.1upstream_seq	2000bp	A04	82627781-82629780	+	ORG	Gossypiumhirsutum	NAME	EXLA1	DESC	Expansin-likeA1		TATA-box	TATA	1368	4	-	Arabidopsis thaliana	core promoter element around -30 of transcription start
Ghir_A04G013790.1upstream_seq	2000bp	A04	82627781-82629780	+	ORG	Gossypiumhirsutum	NAME	EXLA1	DESC	Expansin-likeA1		TATA-box	ATATAT	1415	6	-	Brassica napus	core promoter element around -30 of transcription start
Ghir_A04G013790.1upstream_seq	2000bp	A04	82627781-82629780	+	ORG	Gossypiumhirsutum	NAME	EXLA1	DESC	Expansin-likeA1		TATA-box	TATA	1416	4	-	Arabidopsis thaliana	core promoter element around -30 of transcription start
Ghir_A04G013790.1upstream_seq	2000bp	A04	82627781-82629780	+	ORG	Gossypiumhirsutum	NAME	EXLA1	DESC	Expansin-likeA1		TATA-box	TACAAAA	1761	7	+	Oryza sativa	core promoter element around -30 of transcription start
Ghir_A04G013790.1upstream_seq	2000bp	A04	82627781-82629780	+	ORG	Gossypiumhirsutum	NAME	EXLA1	DESC	Expansin-likeA1		TATA-box	TATA	1859	4	-	Arabidopsis thaliana	core promoter element around -30 of transcription start
Ghir_A04G013790.1upstream_seq	2000bp	A04	82627781-82629780	+	ORG	Gossypiumhirsutum	NAME	EXLA1	DESC	Expansin-likeA1		TATA-box	ATATAA	1866	6	+	Brassica oleracea	core promoter element around -30 of transcription start
Ghir_A04G013790.1upstream_seq	2000bp	A04	82627781-82629780	+	ORG	Gossypiumhirsutum	NAME	EXLA1	DESC	Expansin-likeA1		TATA-box	TATA	1867	4	-	Arabidopsis thaliana	core promoter element around -30 of transcription start
Ghir_A04G013790.1upstream_seq	2000bp	A04	82627781-82629780	+	ORG	Gossypiumhirsutum	NAME	EXLA1	DESC	Expansin-likeA1		TATA-box	TATA	1997	4	-	Arabidopsis thaliana	core promoter element around -30 of transcription start
Ghir_A04G013790.1upstream_seq	2000bp	A04	82627781-82629780	+	ORG	Gossypiumhirsutum	NAME	EXLA1	DESC	Expansin-likeA1		Box 4	ATTAAT	648	6	+	Petroselinum crispum	part of a conserved DNA module involved in light responsiveness
Ghir_A04G013790.1upstream_seq	2000bp	A04	82627781-82629780	+	ORG	Gossypiumhirsutum	NAME	EXLA1	DESC	Expansin-likeA1		Box 4	ATTAAT	951	6	+	Petroselinum crispum	part of a conserved DNA module involved in light responsiveness
Ghir_A04G013790.1upstream_seq	2000bp	A04	82627781-82629780	+	ORG	Gossypiumhirsutum	NAME	EXLA1	DESC	Expansin-likeA1		Box 4	ATTAAT	1131	6	-	Petroselinum crispum	part of a conserved DNA module involved in light responsiveness
Ghir_A04G013790.1upstream_seq	2000bp	A04	82627781-82629780	+	ORG	Gossypiumhirsutum	NAME	EXLA1	DESC	Expansin-likeA1		Box 4	ATTAAT	1862	6	-	Petroselinum crispum	part of a conserved DNA module involved in light responsiveness
Ghir_A04G013790.1upstream_seq	2000bp	A04	82627781-82629780	+	ORG	Gossypiumhirsutum	NAME	EXLA1	DESC	Expansin-likeA1		ABRE4	CACGTA	1099	6	+	Zea mays
Ghir_A04G013790.1upstream_seq	2000bp	A04	82627781-82629780	+	ORG	Gossypiumhirsutum	NAME	EXLA1	DESC	Expansin-likeA1		Myb	TAACTG	1007	6	+	Arabidopsis thaliana
Ghir_A04G013790.1upstream_seq	2000bp	A04	82627781-82629780	+	ORG	Gossypiumhirsutum	NAME	EXLA1	DESC	Expansin-likeA1		Myb	CAACTG	1262	6	+	Arabidopsis thaliana
Ghir_A04G013790.1upstream_seq	2000bp	A04	82627781-82629780	+	ORG	Gossypiumhirsutum	NAME	EXLA1	DESC	Expansin-likeA1		Myb	TAACTG	1772	6	+	Arabidopsis thaliana
Ghir_A04G013790.1upstream_seq	2000bp	A04	82627781-82629780	+	ORG	Gossypiumhirsutum	NAME	EXLA1	DESC	Expansin-likeA1		STRE	AGGGG	1639	5	+	Arabidopsis thaliana
Ghir_A04G013790.1upstream_seq	2000bp	A04	82627781-82629780	+	ORG	Gossypiumhirsutum	NAME	EXLA1	DESC	Expansin-likeA1		STRE	AGGGG	1647	5	+	Arabidopsis thaliana
Ghir_A04G013790.1upstream_seq	2000bp	A04	82627781-82629780	+	ORG	Gossypiumhirsutum	NAME	EXLA1	DESC	Expansin-likeA1		ERE	ATTTTAAA	294	8	+	Nicotiana glutinos
Ghir_A04G013790.1upstream_seq	2000bp	A04	82627781-82629780	+	ORG	Gossypiumhirsutum	NAME	EXLA1	DESC	Expansin-likeA1		ERE	ATTTTAAA	344	8	-	Nicotiana glutinos
Ghir_A04G013790.1upstream_seq	2000bp	A04	82627781-82629780	+	ORG	Gossypiumhirsutum	NAME	EXLA1	DESC	Expansin-likeA1		ERE	ATTTTAAA	1922	8	+	Nicotiana glutinos
Ghir_A04G013790.1upstream_seq	2000bp	A04	82627781-82629780	+	ORG	Gossypiumhirsutum	NAME	EXLA1	DESC	Expansin-likeA1		Unnamed__4	CTCC	584	4	+	Petroselinum hortense
Ghir_A04G013790.1upstream_seq	2000bp	A04	82627781-82629780	+	ORG	Gossypiumhirsutum	NAME	EXLA1	DESC	Expansin-likeA1		Unnamed__4	CTCC	1610	4	+	Petroselinum hortense
Ghir_A04G013790.1upstream_seq	2000bp	A04	82627781-82629780	+	ORG	Gossypiumhirsutum	NAME	EXLA1	DESC	Expansin-likeA1		Unnamed__4	CTCC	1645	4	-	Petroselinum hortense
Ghir_A04G013790.1upstream_seq	2000bp	A04	82627781-82629780	+	ORG	Gossypiumhirsutum	NAME	EXLA1	DESC	Expansin-likeA1		Unnamed__4	CTCC	1655	4	-	Petroselinum hortense
Ghir_A04G013790.1upstream_seq	2000bp	A04	82627781-82629780	+	ORG	Gossypiumhirsutum	NAME	EXLA1	DESC	Expansin-likeA1		I-box	GTATAAGGCC	312	9	+	Larix laricina	part of a light responsive element
Ghir_A04G013790.1upstream_seq	2000bp	A04	82627781-82629780	+	ORG	Gossypiumhirsutum	NAME	EXLA1	DESC	Expansin-likeA1		Unnamed__1	CGTGG	1098	5	-	Zea mays
Ghir_A04G013790.1upstream_seq	2000bp	A04	82627781-82629780	+	ORG	Gossypiumhirsutum	NAME	EXLA1	DESC	Expansin-likeA1		Unnamed__1	GAATTTAATTAA	1738	11	-	Glycine max	60K protein binding site
Ghir_A04G013790.1upstream_seq	2000bp	A04	82627781-82629780	+	ORG	Gossypiumhirsutum	NAME	EXLA1	DESC	Expansin-likeA1		TCA-element	CCATCTTTTT	1543	9	+	Nicotiana tabacum	cis-acting element involved in salicylic acid responsiveness
Ghir_A04G013790.1upstream_seq	2000bp	A04	82627781-82629780	+	ORG	Gossypiumhirsutum	NAME	EXLA1	DESC	Expansin-likeA1		TCA-element	CCATCTTTTT	1979	9	+	Nicotiana tabacum	cis-acting element involved in salicylic acid responsiveness
Ghir_A04G013790.1upstream_seq	2000bp	A04	82627781-82629780	+	ORG	Gossypiumhirsutum	NAME	EXLA1	DESC	Expansin-likeA1		TCA	TCATCTTCAT	640	9	+	Pisum sativum
Ghir_A04G013790.1upstream_seq	2000bp	A04	82627781-82629780	+	ORG	Gossypiumhirsutum	NAME	EXLA1	DESC	Expansin-likeA1		AT~TATA-box	TATATA	519	6	+	Arabidopsis thaliana
Ghir_A04G013790.1upstream_seq	2000bp	A04	82627781-82629780	+	ORG	Gossypiumhirsutum	NAME	EXLA1	DESC	Expansin-likeA1		AT~TATA-box	TATATA	521	6	+	Arabidopsis thaliana
Ghir_A04G013790.1upstream_seq	2000bp	A04	82627781-82629780	+	ORG	Gossypiumhirsutum	NAME	EXLA1	DESC	Expansin-likeA1		AT~TATA-box	TATATA	523	6	+	Arabidopsis thaliana
Ghir_A04G013790.1upstream_seq	2000bp	A04	82627781-82629780	+	ORG	Gossypiumhirsutum	NAME	EXLA1	DESC	Expansin-likeA1		AT~TATA-box	TATATA	760	6	+	Arabidopsis thaliana
Ghir_A04G013790.1upstream_seq	2000bp	A04	82627781-82629780	+	ORG	Gossypiumhirsutum	NAME	EXLA1	DESC	Expansin-likeA1		AT~TATA-box	TATATA	1300	6	-	Arabidopsis thaliana
Ghir_A04G013790.1upstream_seq	2000bp	A04	82627781-82629780	+	ORG	Gossypiumhirsutum	NAME	EXLA1	DESC	Expansin-likeA1		MBS	CAACTG	1262	6	+	Arabidopsis thaliana	MYB binding site involved in drought-inducibility
Ghir_A04G013790.1upstream_seq	2000bp	A04	82627781-82629780	+	ORG	Gossypiumhirsutum	NAME	EXLA1	DESC	Expansin-likeA1			motif_sequence	383	4	+	organism	short_function
Ghir_A04G013790.1upstream_seq	2000bp	A04	82627781-82629780	+	ORG	Gossypiumhirsutum	NAME	EXLA1	DESC	Expansin-likeA1			motif_sequence	451	4	+	organism	short_function
Ghir_A04G013790.1upstream_seq	2000bp	A04	82627781-82629780	+	ORG	Gossypiumhirsutum	NAME	EXLA1	DESC	Expansin-likeA1			motif_sequence	906	4	+	organism	short_function
Ghir_A04G013790.1upstream_seq	2000bp	A04	82627781-82629780	+	ORG	Gossypiumhirsutum	NAME	EXLA1	DESC	Expansin-likeA1			motif_sequence	924	4	-	organism	short_function
Ghir_A04G013790.1upstream_seq	2000bp	A04	82627781-82629780	+	ORG	Gossypiumhirsutum	NAME	EXLA1	DESC	Expansin-likeA1			motif_sequence	1218	4	+	organism	short_function
Ghir_A04G013790.1upstream_seq	2000bp	A04	82627781-82629780	+	ORG	Gossypiumhirsutum	NAME	EXLA1	DESC	Expansin-likeA1			motif_sequence	1838	4	-	organism	short_function
Ghir_A04G013790.1upstream_seq	2000bp	A04	82627781-82629780	+	ORG	Gossypiumhirsutum	NAME	EXLA1	DESC	Expansin-likeA1		ABRE	ACGTG	474	5	-	Arabidopsis thaliana	cis-acting element involved in the abscisic acid responsiveness
Ghir_A04G013790.1upstream_seq	2000bp	A04	82627781-82629780	+	ORG	Gossypiumhirsutum	NAME	EXLA1	DESC	Expansin-likeA1		ABRE	ACGTG	1099	5	-	Arabidopsis thaliana	cis-acting element involved in the abscisic acid responsiveness
Ghir_A04G013790.1upstream_seq	2000bp	A04	82627781-82629780	+	ORG	Gossypiumhirsutum	NAME	EXLA1	DESC	Expansin-likeA1		CAAT-box	CAAT	17	4	+	Nicotiana glutinosa
Ghir_A04G013790.1upstream_seq	2000bp	A04	82627781-82629780	+	ORG	Gossypiumhirsutum	NAME	EXLA1	DESC	Expansin-likeA1		CAAT-box	CAAT	129	4	+	Nicotiana glutinosa
Ghir_A04G013790.1upstream_seq	2000bp	A04	82627781-82629780	+	ORG	Gossypiumhirsutum	NAME	EXLA1	DESC	Expansin-likeA1		CAAT-box	CAAAT	167	5	-	Pisum sativum	common cis-acting element in promoter and enhancer regions
Ghir_A04G013790.1upstream_seq	2000bp	A04	82627781-82629780	+	ORG	Gossypiumhirsutum	NAME	EXLA1	DESC	Expansin-likeA1		CAAT-box	CAAAT	196	5	+	Pisum sativum	common cis-acting element in promoter and enhancer regions
Ghir_A04G013790.1upstream_seq	2000bp	A04	82627781-82629780	+	ORG	Gossypiumhirsutum	NAME	EXLA1	DESC	Expansin-likeA1		CAAT-box	CAAT	215	4	-	Nicotiana glutinosa
Ghir_A04G013790.1upstream_seq	2000bp	A04	82627781-82629780	+	ORG	Gossypiumhirsutum	NAME	EXLA1	DESC	Expansin-likeA1		CAAT-box	CAAAT	267	5	-	Pisum sativum	common cis-acting element in promoter and enhancer regions
Ghir_A04G013790.1upstream_seq	2000bp	A04	82627781-82629780	+	ORG	Gossypiumhirsutum	NAME	EXLA1	DESC	Expansin-likeA1		CAAT-box	CAAT	363	4	+	Nicotiana glutinosa
Ghir_A04G013790.1upstream_seq	2000bp	A04	82627781-82629780	+	ORG	Gossypiumhirsutum	NAME	EXLA1	DESC	Expansin-likeA1		CAAT-box	CAAT	400	4	+	Nicotiana glutinosa
Ghir_A04G013790.1upstream_seq	2000bp	A04	82627781-82629780	+	ORG	Gossypiumhirsutum	NAME	EXLA1	DESC	Expansin-likeA1		CAAT-box	CAAT	487	4	-	Nicotiana glutinosa
Ghir_A04G013790.1upstream_seq	2000bp	A04	82627781-82629780	+	ORG	Gossypiumhirsutum	NAME	EXLA1	DESC	Expansin-likeA1		CAAT-box	CAAT	492	4	+	Nicotiana glutinosa
Ghir_A04G013790.1upstream_seq	2000bp	A04	82627781-82629780	+	ORG	Gossypiumhirsutum	NAME	EXLA1	DESC	Expansin-likeA1		CAAT-box	CAAT	511	4	+	Nicotiana glutinosa
Ghir_A04G013790.1upstream_seq	2000bp	A04	82627781-82629780	+	ORG	Gossypiumhirsutum	NAME	EXLA1	DESC	Expansin-likeA1		CAAT-box	CAAAT	604	5	-	Pisum sativum	common cis-acting element in promoter and enhancer regions
Ghir_A04G013790.1upstream_seq	2000bp	A04	82627781-82629780	+	ORG	Gossypiumhirsutum	NAME	EXLA1	DESC	Expansin-likeA1		CAAT-box	CAAT	637	4	+	Nicotiana glutinosa
Ghir_A04G013790.1upstream_seq	2000bp	A04	82627781-82629780	+	ORG	Gossypiumhirsutum	NAME	EXLA1	DESC	Expansin-likeA1		CAAT-box	CAAAT	674	5	+	Pisum sativum	common cis-acting element in promoter and enhancer regions
Ghir_A04G013790.1upstream_seq	2000bp	A04	82627781-82629780	+	ORG	Gossypiumhirsutum	NAME	EXLA1	DESC	Expansin-likeA1		CAAT-box	CAAAT	730	5	+	Pisum sativum	common cis-acting element in promoter and enhancer regions
Ghir_A04G013790.1upstream_seq	2000bp	A04	82627781-82629780	+	ORG	Gossypiumhirsutum	NAME	EXLA1	DESC	Expansin-likeA1		CAAT-box	CAAT	747	4	+	Nicotiana glutinosa
Ghir_A04G013790.1upstream_seq	2000bp	A04	82627781-82629780	+	ORG	Gossypiumhirsutum	NAME	EXLA1	DESC	Expansin-likeA1		CAAT-box	CAAT	752	4	+	Nicotiana glutinosa
Ghir_A04G013790.1upstream_seq	2000bp	A04	82627781-82629780	+	ORG	Gossypiumhirsutum	NAME	EXLA1	DESC	Expansin-likeA1		CAAT-box	CAAAT	799	5	+	Pisum sativum	common cis-acting element in promoter and enhancer regions
Ghir_A04G013790.1upstream_seq	2000bp	A04	82627781-82629780	+	ORG	Gossypiumhirsutum	NAME	EXLA1	DESC	Expansin-likeA1		CAAT-box	CAAAT	809	5	+	Pisum sativum	common cis-acting element in promoter and enhancer regions
Ghir_A04G013790.1upstream_seq	2000bp	A04	82627781-82629780	+	ORG	Gossypiumhirsutum	NAME	EXLA1	DESC	Expansin-likeA1		CAAT-box	CAAAT	847	5	-	Pisum sativum	common cis-acting element in promoter and enhancer regions
Ghir_A04G013790.1upstream_seq	2000bp	A04	82627781-82629780	+	ORG	Gossypiumhirsutum	NAME	EXLA1	DESC	Expansin-likeA1		CAAT-box	CAAAT	869	5	+	Pisum sativum	common cis-acting element in promoter and enhancer regions
Ghir_A04G013790.1upstream_seq	2000bp	A04	82627781-82629780	+	ORG	Gossypiumhirsutum	NAME	EXLA1	DESC	Expansin-likeA1		CAAT-box	CAAT	921	4	-	Nicotiana glutinosa
Ghir_A04G013790.1upstream_seq	2000bp	A04	82627781-82629780	+	ORG	Gossypiumhirsutum	NAME	EXLA1	DESC	Expansin-likeA1		CAAT-box	CAAAT	975	5	+	Pisum sativum	common cis-acting element in promoter and enhancer regions
Ghir_A04G013790.1upstream_seq	2000bp	A04	82627781-82629780	+	ORG	Gossypiumhirsutum	NAME	EXLA1	DESC	Expansin-likeA1		CAAT-box	CAAT	990	4	+	Nicotiana glutinosa
Ghir_A04G013790.1upstream_seq	2000bp	A04	82627781-82629780	+	ORG	Gossypiumhirsutum	NAME	EXLA1	DESC	Expansin-likeA1		CAAT-box	CAAT	1144	4	-	Nicotiana glutinosa
Ghir_A04G013790.1upstream_seq	2000bp	A04	82627781-82629780	+	ORG	Gossypiumhirsutum	NAME	EXLA1	DESC	Expansin-likeA1		CAAT-box	CCAAT	1148	5	+	Arabidopsis thaliana	common cis-acting element in promoter and enhancer regions
Ghir_A04G013790.1upstream_seq	2000bp	A04	82627781-82629780	+	ORG	Gossypiumhirsutum	NAME	EXLA1	DESC	Expansin-likeA1		CAAT-box	CAAT	1149	4	+	Nicotiana glutinosa
Ghir_A04G013790.1upstream_seq	2000bp	A04	82627781-82629780	+	ORG	Gossypiumhirsutum	NAME	EXLA1	DESC	Expansin-likeA1		CAAT-box	CAAT	1250	4	-	Nicotiana glutinosa
Ghir_A04G013790.1upstream_seq	2000bp	A04	82627781-82629780	+	ORG	Gossypiumhirsutum	NAME	EXLA1	DESC	Expansin-likeA1		CAAT-box	CAAT	1274	4	-	Nicotiana glutinosa
Ghir_A04G013790.1upstream_seq	2000bp	A04	82627781-82629780	+	ORG	Gossypiumhirsutum	NAME	EXLA1	DESC	Expansin-likeA1		CAAT-box	CAAAT	1296	5	+	Pisum sativum	common cis-acting element in promoter and enhancer regions
Ghir_A04G013790.1upstream_seq	2000bp	A04	82627781-82629780	+	ORG	Gossypiumhirsutum	NAME	EXLA1	DESC	Expansin-likeA1		CAAT-box	CCAAT	1391	5	+	Arabidopsis thaliana	common cis-acting element in promoter and enhancer regions
Ghir_A04G013790.1upstream_seq	2000bp	A04	82627781-82629780	+	ORG	Gossypiumhirsutum	NAME	EXLA1	DESC	Expansin-likeA1		CAAT-box	CAAT	1392	4	+	Nicotiana glutinosa
Ghir_A04G013790.1upstream_seq	2000bp	A04	82627781-82629780	+	ORG	Gossypiumhirsutum	NAME	EXLA1	DESC	Expansin-likeA1		CAAT-box	CAAT	1528	4	-	Nicotiana glutinosa
Ghir_A04G013790.1upstream_seq	2000bp	A04	82627781-82629780	+	ORG	Gossypiumhirsutum	NAME	EXLA1	DESC	Expansin-likeA1		CAAT-box	CAAT	1596	4	-	Nicotiana glutinosa
Ghir_A04G013790.1upstream_seq	2000bp	A04	82627781-82629780	+	ORG	Gossypiumhirsutum	NAME	EXLA1	DESC	Expansin-likeA1		CAAT-box	CAAAT	1660	5	+	Pisum sativum	common cis-acting element in promoter and enhancer regions
Ghir_A04G013790.1upstream_seq	2000bp	A04	82627781-82629780	+	ORG	Gossypiumhirsutum	NAME	EXLA1	DESC	Expansin-likeA1		CAAT-box	CAAT	1799	4	-	Nicotiana glutinosa
Ghir_A04G013790.1upstream_seq	2000bp	A04	82627781-82629780	+	ORG	Gossypiumhirsutum	NAME	EXLA1	DESC	Expansin-likeA1		CAAT-box	CAAT	1805	4	-	Nicotiana glutinosa
Ghir_A04G013790.1upstream_seq	2000bp	A04	82627781-82629780	+	ORG	Gossypiumhirsutum	NAME	EXLA1	DESC	Expansin-likeA1		TATA	TATAAAAT	980	8	+	Arabidopsis thaliana
Ghir_A04G013790.1upstream_seq	2000bp	A04	82627781-82629780	+	ORG	Gossypiumhirsutum	NAME	EXLA1	DESC	Expansin-likeA1		MYB	TAACCA	1258	6	+	Arabidopsis thaliana
Ghir_A04G013790.1upstream_seq	2000bp	A04	82627781-82629780	+	ORG	Gossypiumhirsutum	NAME	EXLA1	DESC	Expansin-likeA1		G-Box	CACGTT	474	6	+	Pisum sativum	cis-acting regulatory element involved in light responsiveness
Ghir_A04G013790.1upstream_seq	2000bp	A04	82627781-82629780	+	ORG	Gossypiumhirsutum	NAME	EXLA1	DESC	Expansin-likeA1		ABRE3a	TACGTG	1099	6	-	Zea mays
Ghir_A05G009730.1upstream_seq	2000bp	A05	8804452-8806451	+	ORG	Gossypiumhirsutum	NAME	EXPA4	DESC	Expansin-A4		MYB	TAACCA	408	6	+	Arabidopsis thaliana
Ghir_A05G009730.1upstream_seq	2000bp	A05	8804452-8806451	+	ORG	Gossypiumhirsutum	NAME	EXPA4	DESC	Expansin-A4		TATA	TATAAAAT	855	8	-	Arabidopsis thaliana
Ghir_A05G009730.1upstream_seq	2000bp	A05	8804452-8806451	+	ORG	Gossypiumhirsutum	NAME	EXPA4	DESC	Expansin-A4		G-Box	CACGTT	15	6	+	Pisum sativum	cis-acting regulatory element involved in light responsiveness
Ghir_A05G009730.1upstream_seq	2000bp	A05	8804452-8806451	+	ORG	Gossypiumhirsutum	NAME	EXPA4	DESC	Expansin-A4		G-Box	CACGTT	1055	6	+	Pisum sativum	cis-acting regulatory element involved in light responsiveness
Ghir_A05G009730.1upstream_seq	2000bp	A05	8804452-8806451	+	ORG	Gossypiumhirsutum	NAME	EXPA4	DESC	Expansin-A4		G-Box	CACGTT	1225	6	+	Pisum sativum	cis-acting regulatory element involved in light responsiveness
Ghir_A05G009730.1upstream_seq	2000bp	A05	8804452-8806451	+	ORG	Gossypiumhirsutum	NAME	EXPA4	DESC	Expansin-A4		F-box	CTATTCTCATT	688	10	+	Lycopersicon esculentum
Ghir_A05G009730.1upstream_seq	2000bp	A05	8804452-8806451	+	ORG	Gossypiumhirsutum	NAME	EXPA4	DESC	Expansin-A4		MBSI	aaaAaaC(G/C)GTTA	1115	10.5	+	Petunia hybrida	MYB binding site involved in flavonoid biosynthetic genes regulation
Ghir_A05G009730.1upstream_seq	2000bp	A05	8804452-8806451	+	ORG	Gossypiumhirsutum	NAME	EXPA4	DESC	Expansin-A4		Sp1	GGGCGG	1156	6	+	Oryza sativa	light responsive element
Ghir_A05G009730.1upstream_seq	2000bp	A05	8804452-8806451	+	ORG	Gossypiumhirsutum	NAME	EXPA4	DESC	Expansin-A4			motif_sequence	295	4	+	organism	short_function
Ghir_A05G009730.1upstream_seq	2000bp	A05	8804452-8806451	+	ORG	Gossypiumhirsutum	NAME	EXPA4	DESC	Expansin-A4			motif_sequence	589	4	-	organism	short_function
Ghir_A05G009730.1upstream_seq	2000bp	A05	8804452-8806451	+	ORG	Gossypiumhirsutum	NAME	EXPA4	DESC	Expansin-A4			motif_sequence	874	4	+	organism	short_function
Ghir_A05G009730.1upstream_seq	2000bp	A05	8804452-8806451	+	ORG	Gossypiumhirsutum	NAME	EXPA4	DESC	Expansin-A4			motif_sequence	976	4	-	organism	short_function
Ghir_A05G009730.1upstream_seq	2000bp	A05	8804452-8806451	+	ORG	Gossypiumhirsutum	NAME	EXPA4	DESC	Expansin-A4		ABRE	ACGTG	15	5	-	Arabidopsis thaliana	cis-acting element involved in the abscisic acid responsiveness
Ghir_A05G009730.1upstream_seq	2000bp	A05	8804452-8806451	+	ORG	Gossypiumhirsutum	NAME	EXPA4	DESC	Expansin-A4		ABRE	ACGTG	1055	5	-	Arabidopsis thaliana	cis-acting element involved in the abscisic acid responsiveness
Ghir_A05G009730.1upstream_seq	2000bp	A05	8804452-8806451	+	ORG	Gossypiumhirsutum	NAME	EXPA4	DESC	Expansin-A4		ABRE	ACGTG	1225	5	-	Arabidopsis thaliana	cis-acting element involved in the abscisic acid responsiveness
Ghir_A05G009730.1upstream_seq	2000bp	A05	8804452-8806451	+	ORG	Gossypiumhirsutum	NAME	EXPA4	DESC	Expansin-A4		CAAT-box	CAAAT	44	5	-	Pisum sativum	common cis-acting element in promoter and enhancer regions
Ghir_A05G009730.1upstream_seq	2000bp	A05	8804452-8806451	+	ORG	Gossypiumhirsutum	NAME	EXPA4	DESC	Expansin-A4		CAAT-box	CAAT	101	4	-	Nicotiana glutinosa
Ghir_A05G009730.1upstream_seq	2000bp	A05	8804452-8806451	+	ORG	Gossypiumhirsutum	NAME	EXPA4	DESC	Expansin-A4		CAAT-box	CAAT	148	4	+	Nicotiana glutinosa
Ghir_A05G009730.1upstream_seq	2000bp	A05	8804452-8806451	+	ORG	Gossypiumhirsutum	NAME	EXPA4	DESC	Expansin-A4		CAAT-box	CAAAT	159	5	+	Pisum sativum	common cis-acting element in promoter and enhancer regions
Ghir_A05G009730.1upstream_seq	2000bp	A05	8804452-8806451	+	ORG	Gossypiumhirsutum	NAME	EXPA4	DESC	Expansin-A4		CAAT-box	CAAT	166	4	-	Nicotiana glutinosa
Ghir_A05G009730.1upstream_seq	2000bp	A05	8804452-8806451	+	ORG	Gossypiumhirsutum	NAME	EXPA4	DESC	Expansin-A4		CAAT-box	CAAAT	217	5	-	Pisum sativum	common cis-acting element in promoter and enhancer regions
Ghir_A05G009730.1upstream_seq	2000bp	A05	8804452-8806451	+	ORG	Gossypiumhirsutum	NAME	EXPA4	DESC	Expansin-A4		CAAT-box	CAAAT	274	5	+	Pisum sativum	common cis-acting element in promoter and enhancer regions
Ghir_A05G009730.1upstream_seq	2000bp	A05	8804452-8806451	+	ORG	Gossypiumhirsutum	NAME	EXPA4	DESC	Expansin-A4		CAAT-box	CAAAT	333	5	+	Pisum sativum	common cis-acting element in promoter and enhancer regions
Ghir_A05G009730.1upstream_seq	2000bp	A05	8804452-8806451	+	ORG	Gossypiumhirsutum	NAME	EXPA4	DESC	Expansin-A4		CAAT-box	CAAT	365	4	-	Nicotiana glutinosa
Ghir_A05G009730.1upstream_seq	2000bp	A05	8804452-8806451	+	ORG	Gossypiumhirsutum	NAME	EXPA4	DESC	Expansin-A4		CAAT-box	CAAT	396	4	+	Nicotiana glutinosa
Ghir_A05G009730.1upstream_seq	2000bp	A05	8804452-8806451	+	ORG	Gossypiumhirsutum	NAME	EXPA4	DESC	Expansin-A4		CAAT-box	CAAT	475	4	+	Nicotiana glutinosa
Ghir_A05G009730.1upstream_seq	2000bp	A05	8804452-8806451	+	ORG	Gossypiumhirsutum	NAME	EXPA4	DESC	Expansin-A4		CAAT-box	CAAT	488	4	-	Nicotiana glutinosa
Ghir_A05G009730.1upstream_seq	2000bp	A05	8804452-8806451	+	ORG	Gossypiumhirsutum	NAME	EXPA4	DESC	Expansin-A4		CAAT-box	CAAT	528	4	-	Nicotiana glutinosa
Ghir_A05G009730.1upstream_seq	2000bp	A05	8804452-8806451	+	ORG	Gossypiumhirsutum	NAME	EXPA4	DESC	Expansin-A4		CAAT-box	CAAAT	599	5	-	Pisum sativum	common cis-acting element in promoter and enhancer regions
Ghir_A05G009730.1upstream_seq	2000bp	A05	8804452-8806451	+	ORG	Gossypiumhirsutum	NAME	EXPA4	DESC	Expansin-A4		CAAT-box	CAAT	605	4	-	Nicotiana glutinosa
Ghir_A05G009730.1upstream_seq	2000bp	A05	8804452-8806451	+	ORG	Gossypiumhirsutum	NAME	EXPA4	DESC	Expansin-A4		CAAT-box	CAAAT	609	5	+	Pisum sativum	common cis-acting element in promoter and enhancer regions
Ghir_A05G009730.1upstream_seq	2000bp	A05	8804452-8806451	+	ORG	Gossypiumhirsutum	NAME	EXPA4	DESC	Expansin-A4		CAAT-box	CAAT	616	4	+	Nicotiana glutinosa
Ghir_A05G009730.1upstream_seq	2000bp	A05	8804452-8806451	+	ORG	Gossypiumhirsutum	NAME	EXPA4	DESC	Expansin-A4		CAAT-box	CAAT	674	4	-	Nicotiana glutinosa
Ghir_A05G009730.1upstream_seq	2000bp	A05	8804452-8806451	+	ORG	Gossypiumhirsutum	NAME	EXPA4	DESC	Expansin-A4		CAAT-box	CAAAT	764	5	-	Pisum sativum	common cis-acting element in promoter and enhancer regions
Ghir_A05G009730.1upstream_seq	2000bp	A05	8804452-8806451	+	ORG	Gossypiumhirsutum	NAME	EXPA4	DESC	Expansin-A4		CAAT-box	CAAAT	789	5	-	Pisum sativum	common cis-acting element in promoter and enhancer regions
Ghir_A05G009730.1upstream_seq	2000bp	A05	8804452-8806451	+	ORG	Gossypiumhirsutum	NAME	EXPA4	DESC	Expansin-A4		CAAT-box	CAAT	796	4	+	Nicotiana glutinosa
Ghir_A05G009730.1upstream_seq	2000bp	A05	8804452-8806451	+	ORG	Gossypiumhirsutum	NAME	EXPA4	DESC	Expansin-A4		CAAT-box	CAAAT	852	5	+	Pisum sativum	common cis-acting element in promoter and enhancer regions
Ghir_A05G009730.1upstream_seq	2000bp	A05	8804452-8806451	+	ORG	Gossypiumhirsutum	NAME	EXPA4	DESC	Expansin-A4		CAAT-box	CAAT	867	4	+	Nicotiana glutinosa
Ghir_A05G009730.1upstream_seq	2000bp	A05	8804452-8806451	+	ORG	Gossypiumhirsutum	NAME	EXPA4	DESC	Expansin-A4		CAAT-box	CAAT	869	4	-	Nicotiana glutinosa
Ghir_A05G009730.1upstream_seq	2000bp	A05	8804452-8806451	+	ORG	Gossypiumhirsutum	NAME	EXPA4	DESC	Expansin-A4		CAAT-box	CAAAT	989	5	+	Pisum sativum	common cis-acting element in promoter and enhancer regions
Ghir_A05G009730.1upstream_seq	2000bp	A05	8804452-8806451	+	ORG	Gossypiumhirsutum	NAME	EXPA4	DESC	Expansin-A4		CAAT-box	CAAT	1038	4	-	Nicotiana glutinosa
Ghir_A05G009730.1upstream_seq	2000bp	A05	8804452-8806451	+	ORG	Gossypiumhirsutum	NAME	EXPA4	DESC	Expansin-A4		CAAT-box	CAAT	1110	4	-	Nicotiana glutinosa
Ghir_A05G009730.1upstream_seq	2000bp	A05	8804452-8806451	+	ORG	Gossypiumhirsutum	NAME	EXPA4	DESC	Expansin-A4		CAAT-box	CCAAT	1191	5	+	Arabidopsis thaliana	common cis-acting element in promoter and enhancer regions
Ghir_A05G009730.1upstream_seq	2000bp	A05	8804452-8806451	+	ORG	Gossypiumhirsutum	NAME	EXPA4	DESC	Expansin-A4		CAAT-box	CAAT	1192	4	+	Nicotiana glutinosa
Ghir_A05G009730.1upstream_seq	2000bp	A05	8804452-8806451	+	ORG	Gossypiumhirsutum	NAME	EXPA4	DESC	Expansin-A4		CAAT-box	CAAT	1197	4	-	Nicotiana glutinosa
Ghir_A05G009730.1upstream_seq	2000bp	A05	8804452-8806451	+	ORG	Gossypiumhirsutum	NAME	EXPA4	DESC	Expansin-A4		CAAT-box	CAAT	1246	4	+	Nicotiana glutinosa
Ghir_A05G009730.1upstream_seq	2000bp	A05	8804452-8806451	+	ORG	Gossypiumhirsutum	NAME	EXPA4	DESC	Expansin-A4		CAAT-box	CAAAT	1325	5	+	Pisum sativum	common cis-acting element in promoter and enhancer regions
Ghir_A05G009730.1upstream_seq	2000bp	A05	8804452-8806451	+	ORG	Gossypiumhirsutum	NAME	EXPA4	DESC	Expansin-A4		CAAT-box	CAAAT	1346	5	+	Pisum sativum	common cis-acting element in promoter and enhancer regions
Ghir_A05G009730.1upstream_seq	2000bp	A05	8804452-8806451	+	ORG	Gossypiumhirsutum	NAME	EXPA4	DESC	Expansin-A4		CAAT-box	CAAAT	1471	5	-	Pisum sativum	common cis-acting element in promoter and enhancer regions
Ghir_A05G009730.1upstream_seq	2000bp	A05	8804452-8806451	+	ORG	Gossypiumhirsutum	NAME	EXPA4	DESC	Expansin-A4		CAAT-box	CCAAT	1530	5	-	Arabidopsis thaliana	common cis-acting element in promoter and enhancer regions
Ghir_A05G009730.1upstream_seq	2000bp	A05	8804452-8806451	+	ORG	Gossypiumhirsutum	NAME	EXPA4	DESC	Expansin-A4		CAAT-box	CAAAT	1539	5	+	Pisum sativum	common cis-acting element in promoter and enhancer regions
Ghir_A05G009730.1upstream_seq	2000bp	A05	8804452-8806451	+	ORG	Gossypiumhirsutum	NAME	EXPA4	DESC	Expansin-A4		CAAT-box	CAAT	1599	4	-	Nicotiana glutinosa
Ghir_A05G009730.1upstream_seq	2000bp	A05	8804452-8806451	+	ORG	Gossypiumhirsutum	NAME	EXPA4	DESC	Expansin-A4		CAAT-box	CCAAT	1660	5	+	Arabidopsis thaliana	common cis-acting element in promoter and enhancer regions
Ghir_A05G009730.1upstream_seq	2000bp	A05	8804452-8806451	+	ORG	Gossypiumhirsutum	NAME	EXPA4	DESC	Expansin-A4		CAAT-box	CAAT	1661	4	+	Nicotiana glutinosa
Ghir_A05G009730.1upstream_seq	2000bp	A05	8804452-8806451	+	ORG	Gossypiumhirsutum	NAME	EXPA4	DESC	Expansin-A4		CAAT-box	CAAT	1663	4	-	Nicotiana glutinosa
Ghir_A05G009730.1upstream_seq	2000bp	A05	8804452-8806451	+	ORG	Gossypiumhirsutum	NAME	EXPA4	DESC	Expansin-A4		CAAT-box	CAAAT	1707	5	+	Pisum sativum	common cis-acting element in promoter and enhancer regions
Ghir_A05G009730.1upstream_seq	2000bp	A05	8804452-8806451	+	ORG	Gossypiumhirsutum	NAME	EXPA4	DESC	Expansin-A4		CAAT-box	CAAAT	1714	5	+	Pisum sativum	common cis-acting element in promoter and enhancer regions
Ghir_A05G009730.1upstream_seq	2000bp	A05	8804452-8806451	+	ORG	Gossypiumhirsutum	NAME	EXPA4	DESC	Expansin-A4		CAAT-box	CAAT	1842	4	+	Nicotiana glutinosa
Ghir_A05G009730.1upstream_seq	2000bp	A05	8804452-8806451	+	ORG	Gossypiumhirsutum	NAME	EXPA4	DESC	Expansin-A4		CAAT-box	CAAT	1859	4	+	Nicotiana glutinosa
Ghir_A05G009730.1upstream_seq	2000bp	A05	8804452-8806451	+	ORG	Gossypiumhirsutum	NAME	EXPA4	DESC	Expansin-A4		CAAT-box	CAAAT	1944	5	-	Pisum sativum	common cis-acting element in promoter and enhancer regions
Ghir_A05G009730.1upstream_seq	2000bp	A05	8804452-8806451	+	ORG	Gossypiumhirsutum	NAME	EXPA4	DESC	Expansin-A4		CAAT-box	CAAAT	1960	5	+	Pisum sativum	common cis-acting element in promoter and enhancer regions
Ghir_A05G009730.1upstream_seq	2000bp	A05	8804452-8806451	+	ORG	Gossypiumhirsutum	NAME	EXPA4	DESC	Expansin-A4		W box	TTGACC	271	6	-	Arabidopsis thaliana
Ghir_A05G009730.1upstream_seq	2000bp	A05	8804452-8806451	+	ORG	Gossypiumhirsutum	NAME	EXPA4	DESC	Expansin-A4		MYC	CATTTG	216	6	+	Arabidopsis thaliana
Ghir_A05G009730.1upstream_seq	2000bp	A05	8804452-8806451	+	ORG	Gossypiumhirsutum	NAME	EXPA4	DESC	Expansin-A4		MYC	CATTTG	274	6	-	Arabidopsis thaliana
Ghir_A05G009730.1upstream_seq	2000bp	A05	8804452-8806451	+	ORG	Gossypiumhirsutum	NAME	EXPA4	DESC	Expansin-A4		MYC	CATTTG	598	6	+	Arabidopsis thaliana
Ghir_A05G009730.1upstream_seq	2000bp	A05	8804452-8806451	+	ORG	Gossypiumhirsutum	NAME	EXPA4	DESC	Expansin-A4		MYC	CAATTG	867	6	+	Arabidopsis thaliana
Ghir_A05G009730.1upstream_seq	2000bp	A05	8804452-8806451	+	ORG	Gossypiumhirsutum	NAME	EXPA4	DESC	Expansin-A4		MYC	CATTTG	989	6	-	Arabidopsis thaliana
Ghir_A05G009730.1upstream_seq	2000bp	A05	8804452-8806451	+	ORG	Gossypiumhirsutum	NAME	EXPA4	DESC	Expansin-A4		MYC	CAATTG	1661	6	-	Arabidopsis thaliana
Ghir_A05G009730.1upstream_seq	2000bp	A05	8804452-8806451	+	ORG	Gossypiumhirsutum	NAME	EXPA4	DESC	Expansin-A4		MBS	CAACTG	756	6	-	Arabidopsis thaliana	MYB binding site involved in drought-inducibility
Ghir_A05G009730.1upstream_seq	2000bp	A05	8804452-8806451	+	ORG	Gossypiumhirsutum	NAME	EXPA4	DESC	Expansin-A4		AT~TATA-box	TATATA	307	6	+	Arabidopsis thaliana
Ghir_A05G009730.1upstream_seq	2000bp	A05	8804452-8806451	+	ORG	Gossypiumhirsutum	NAME	EXPA4	DESC	Expansin-A4		AT~TATA-box	TATATAAA	857	8	-	Arabidopsis thaliana
Ghir_A05G009730.1upstream_seq	2000bp	A05	8804452-8806451	+	ORG	Gossypiumhirsutum	NAME	EXPA4	DESC	Expansin-A4		AT~TATA-box	TATATA	859	6	+	Arabidopsis thaliana
Ghir_A05G009730.1upstream_seq	2000bp	A05	8804452-8806451	+	ORG	Gossypiumhirsutum	NAME	EXPA4	DESC	Expansin-A4		AT~TATA-box	TATATA	861	6	+	Arabidopsis thaliana
Ghir_A05G009730.1upstream_seq	2000bp	A05	8804452-8806451	+	ORG	Gossypiumhirsutum	NAME	EXPA4	DESC	Expansin-A4		Unnamed__4	CTCC	382	4	+	Petroselinum hortense
Ghir_A05G009730.1upstream_seq	2000bp	A05	8804452-8806451	+	ORG	Gossypiumhirsutum	NAME	EXPA4	DESC	Expansin-A4		Unnamed__4	CTCC	1220	4	+	Petroselinum hortense
Ghir_A05G009730.1upstream_seq	2000bp	A05	8804452-8806451	+	ORG	Gossypiumhirsutum	NAME	EXPA4	DESC	Expansin-A4		Unnamed__4	CTCC	1322	4	+	Petroselinum hortense
Ghir_A05G009730.1upstream_seq	2000bp	A05	8804452-8806451	+	ORG	Gossypiumhirsutum	NAME	EXPA4	DESC	Expansin-A4		Unnamed__4	CTCC	1985	4	+	Petroselinum hortense
Ghir_A05G009730.1upstream_seq	2000bp	A05	8804452-8806451	+	ORG	Gossypiumhirsutum	NAME	EXPA4	DESC	Expansin-A4		TCA-element	CCATCTTTTT	1014	9	-	Nicotiana tabacum	cis-acting element involved in salicylic acid responsiveness
Ghir_A05G009730.1upstream_seq	2000bp	A05	8804452-8806451	+	ORG	Gossypiumhirsutum	NAME	EXPA4	DESC	Expansin-A4		GA-motif	ATAGATAA	135	8	+	Arabidopsis thaliana	part of a light responsive element
Ghir_A05G009730.1upstream_seq	2000bp	A05	8804452-8806451	+	ORG	Gossypiumhirsutum	NAME	EXPA4	DESC	Expansin-A4		Myb	CAACTG	756	6	-	Arabidopsis thaliana
Ghir_A05G009730.1upstream_seq	2000bp	A05	8804452-8806451	+	ORG	Gossypiumhirsutum	NAME	EXPA4	DESC	Expansin-A4		STRE	AGGGG	1371	5	-	Arabidopsis thaliana
Ghir_A05G009730.1upstream_seq	2000bp	A05	8804452-8806451	+	ORG	Gossypiumhirsutum	NAME	EXPA4	DESC	Expansin-A4		STRE	AGGGG	1970	5	-	Arabidopsis thaliana
Ghir_A05G009730.1upstream_seq	2000bp	A05	8804452-8806451	+	ORG	Gossypiumhirsutum	NAME	EXPA4	DESC	Expansin-A4		ERE	ATTTTAAA	940	8	+	Nicotiana glutinos
Ghir_A05G009730.1upstream_seq	2000bp	A05	8804452-8806451	+	ORG	Gossypiumhirsutum	NAME	EXPA4	DESC	Expansin-A4		ERE	ATTTTAAA	942	8	-	Nicotiana glutinos
Ghir_A05G009730.1upstream_seq	2000bp	A05	8804452-8806451	+	ORG	Gossypiumhirsutum	NAME	EXPA4	DESC	Expansin-A4		ERE	ATTTTAAA	952	8	-	Nicotiana glutinos
Ghir_A05G009730.1upstream_seq	2000bp	A05	8804452-8806451	+	ORG	Gossypiumhirsutum	NAME	EXPA4	DESC	Expansin-A4		ERE	ATTTTAAA	1423	8	-	Nicotiana glutinos
Ghir_A05G009730.1upstream_seq	2000bp	A05	8804452-8806451	+	ORG	Gossypiumhirsutum	NAME	EXPA4	DESC	Expansin-A4		HD-Zip 1	CAAT(A/T)ATTG	1192	8.5	-	Arabidopsis thaliana	element involved in differentiation of the palisade mesophyll cells
Ghir_A05G009730.1upstream_seq	2000bp	A05	8804452-8806451	+	ORG	Gossypiumhirsutum	NAME	EXPA4	DESC	Expansin-A4		CAT-box	GCCACT	1163	6	-	Arabidopsis thaliana	cis-acting regulatory element related to meristem expression
Ghir_A05G009730.1upstream_seq	2000bp	A05	8804452-8806451	+	ORG	Gossypiumhirsutum	NAME	EXPA4	DESC	Expansin-A4		MYB-like sequence	TAACCA	408	6	+	Arabidopsis thaliana
Ghir_A05G009730.1upstream_seq	2000bp	A05	8804452-8806451	+	ORG	Gossypiumhirsutum	NAME	EXPA4	DESC	Expansin-A4		P-box	CCTTTTG	1615	7	+	Oryza sativa	gibberellin-responsive element
Ghir_A05G009730.1upstream_seq	2000bp	A05	8804452-8806451	+	ORG	Gossypiumhirsutum	NAME	EXPA4	DESC	Expansin-A4		TCT-motif	TCTTAC	1978	6	+	Arabidopsis thaliana	part of a light responsive element
Ghir_A05G009730.1upstream_seq	2000bp	A05	8804452-8806451	+	ORG	Gossypiumhirsutum	NAME	EXPA4	DESC	Expansin-A4		AuxRR-core	GGTCCAT	1307	7	+	Nicotiana tabacum	cis-acting regulatory element involved in auxin responsiveness
Ghir_A05G009730.1upstream_seq	2000bp	A05	8804452-8806451	+	ORG	Gossypiumhirsutum	NAME	EXPA4	DESC	Expansin-A4		TATA-box	TATAAATA	64	8	-	Daucus carota	core promoter element around -30 of transcription start
Ghir_A05G009730.1upstream_seq	2000bp	A05	8804452-8806451	+	ORG	Gossypiumhirsutum	NAME	EXPA4	DESC	Expansin-A4		TATA-box	TATAAAT	65	7	-	Brassica juncea	core promoter element around -30 of transcription start
Ghir_A05G009730.1upstream_seq	2000bp	A05	8804452-8806451	+	ORG	Gossypiumhirsutum	NAME	EXPA4	DESC	Expansin-A4		TATA-box	TATAAA	66	6	-	Helianthus annuus	core promoter element around -30 of transcription start
Ghir_A05G009730.1upstream_seq	2000bp	A05	8804452-8806451	+	ORG	Gossypiumhirsutum	NAME	EXPA4	DESC	Expansin-A4		TATA-box	TATAA	67	5	-	Arabidopsis thaliana	core promoter element around -30 of transcription start
Ghir_A05G009730.1upstream_seq	2000bp	A05	8804452-8806451	+	ORG	Gossypiumhirsutum	NAME	EXPA4	DESC	Expansin-A4		TATA-box	TATA	68	4	+	Arabidopsis thaliana	core promoter element around -30 of transcription start
Ghir_A05G009730.1upstream_seq	2000bp	A05	8804452-8806451	+	ORG	Gossypiumhirsutum	NAME	EXPA4	DESC	Expansin-A4		TATA-box	ccTATAAAaa	125	9	-	Arabidopsis thaliana	core promoter element around -30 of transcription start
Ghir_A05G009730.1upstream_seq	2000bp	A05	8804452-8806451	+	ORG	Gossypiumhirsutum	NAME	EXPA4	DESC	Expansin-A4		TATA-box	TATAAAA	126	7	-	Pisum sativum	core promoter element around -30 of transcription start
Ghir_A05G009730.1upstream_seq	2000bp	A05	8804452-8806451	+	ORG	Gossypiumhirsutum	NAME	EXPA4	DESC	Expansin-A4		TATA-box	TATAAA	127	6	-	Helianthus annuus	core promoter element around -30 of transcription start
Ghir_A05G009730.1upstream_seq	2000bp	A05	8804452-8806451	+	ORG	Gossypiumhirsutum	NAME	EXPA4	DESC	Expansin-A4		TATA-box	TATAA	128	5	-	Arabidopsis thaliana	core promoter element around -30 of transcription start
Ghir_A05G009730.1upstream_seq	2000bp	A05	8804452-8806451	+	ORG	Gossypiumhirsutum	NAME	EXPA4	DESC	Expansin-A4		TATA-box	TATA	129	4	+	Arabidopsis thaliana	core promoter element around -30 of transcription start
Ghir_A05G009730.1upstream_seq	2000bp	A05	8804452-8806451	+	ORG	Gossypiumhirsutum	NAME	EXPA4	DESC	Expansin-A4		TATA-box	TATAA	197	5	-	Arabidopsis thaliana	core promoter element around -30 of transcription start
Ghir_A05G009730.1upstream_seq	2000bp	A05	8804452-8806451	+	ORG	Gossypiumhirsutum	NAME	EXPA4	DESC	Expansin-A4		TATA-box	TATA	198	4	+	Arabidopsis thaliana	core promoter element around -30 of transcription start
Ghir_A05G009730.1upstream_seq	2000bp	A05	8804452-8806451	+	ORG	Gossypiumhirsutum	NAME	EXPA4	DESC	Expansin-A4		TATA-box	TATA	239	4	+	Arabidopsis thaliana	core promoter element around -30 of transcription start
Ghir_A05G009730.1upstream_seq	2000bp	A05	8804452-8806451	+	ORG	Gossypiumhirsutum	NAME	EXPA4	DESC	Expansin-A4		TATA-box	TATATA	307	6	+	Arabidopsis thaliana	core promoter element around -30 of transcription start
Ghir_A05G009730.1upstream_seq	2000bp	A05	8804452-8806451	+	ORG	Gossypiumhirsutum	NAME	EXPA4	DESC	Expansin-A4		TATA-box	TATA	309	4	+	Arabidopsis thaliana	core promoter element around -30 of transcription start
Ghir_A05G009730.1upstream_seq	2000bp	A05	8804452-8806451	+	ORG	Gossypiumhirsutum	NAME	EXPA4	DESC	Expansin-A4		TATA-box	ccTATAAAaa	479	9	+	Arabidopsis thaliana	core promoter element around -30 of transcription start
Ghir_A05G009730.1upstream_seq	2000bp	A05	8804452-8806451	+	ORG	Gossypiumhirsutum	NAME	EXPA4	DESC	Expansin-A4		TATA-box	TATA	481	4	+	Arabidopsis thaliana	core promoter element around -30 of transcription start
Ghir_A05G009730.1upstream_seq	2000bp	A05	8804452-8806451	+	ORG	Gossypiumhirsutum	NAME	EXPA4	DESC	Expansin-A4		TATA-box	TATAAA	833	6	-	Helianthus annuus	core promoter element around -30 of transcription start
Ghir_A05G009730.1upstream_seq	2000bp	A05	8804452-8806451	+	ORG	Gossypiumhirsutum	NAME	EXPA4	DESC	Expansin-A4		TATA-box	TATAA	834	5	-	Arabidopsis thaliana	core promoter element around -30 of transcription start
Ghir_A05G009730.1upstream_seq	2000bp	A05	8804452-8806451	+	ORG	Gossypiumhirsutum	NAME	EXPA4	DESC	Expansin-A4		TATA-box	TATA	835	4	+	Arabidopsis thaliana	core promoter element around -30 of transcription start
Ghir_A05G009730.1upstream_seq	2000bp	A05	8804452-8806451	+	ORG	Gossypiumhirsutum	NAME	EXPA4	DESC	Expansin-A4		TATA-box	TATAAAA	856	7	-	Pisum sativum	core promoter element around -30 of transcription start
Ghir_A05G009730.1upstream_seq	2000bp	A05	8804452-8806451	+	ORG	Gossypiumhirsutum	NAME	EXPA4	DESC	Expansin-A4		TATA-box	TATAAA	857	6	-	Helianthus annuus	core promoter element around -30 of transcription start
Ghir_A05G009730.1upstream_seq	2000bp	A05	8804452-8806451	+	ORG	Gossypiumhirsutum	NAME	EXPA4	DESC	Expansin-A4		TATA-box	TATATAA	858	7	-	Arabidopsis thaliana	core promoter element around -30 of transcription start
Ghir_A05G009730.1upstream_seq	2000bp	A05	8804452-8806451	+	ORG	Gossypiumhirsutum	NAME	EXPA4	DESC	Expansin-A4		TATA-box	TATATA	859	6	+	Arabidopsis thaliana	core promoter element around -30 of transcription start
Ghir_A05G009730.1upstream_seq	2000bp	A05	8804452-8806451	+	ORG	Gossypiumhirsutum	NAME	EXPA4	DESC	Expansin-A4		TATA-box	ATATAT	860	6	+	Brassica napus	core promoter element around -30 of transcription start
Ghir_A05G009730.1upstream_seq	2000bp	A05	8804452-8806451	+	ORG	Gossypiumhirsutum	NAME	EXPA4	DESC	Expansin-A4		TATA-box	TATATA	861	6	+	Arabidopsis thaliana	core promoter element around -30 of transcription start
Ghir_A05G009730.1upstream_seq	2000bp	A05	8804452-8806451	+	ORG	Gossypiumhirsutum	NAME	EXPA4	DESC	Expansin-A4		TATA-box	TATA	863	4	+	Arabidopsis thaliana	core promoter element around -30 of transcription start
Ghir_A05G009730.1upstream_seq	2000bp	A05	8804452-8806451	+	ORG	Gossypiumhirsutum	NAME	EXPA4	DESC	Expansin-A4		TATA-box	TATA	894	4	+	Arabidopsis thaliana	core promoter element around -30 of transcription start
Ghir_A05G009730.1upstream_seq	2000bp	A05	8804452-8806451	+	ORG	Gossypiumhirsutum	NAME	EXPA4	DESC	Expansin-A4		TATA-box	ATATAT	936	6	+	Brassica napus	core promoter element around -30 of transcription start
Ghir_A05G009730.1upstream_seq	2000bp	A05	8804452-8806451	+	ORG	Gossypiumhirsutum	NAME	EXPA4	DESC	Expansin-A4		TATA-box	TATA	937	4	+	Arabidopsis thaliana	core promoter element around -30 of transcription start
Ghir_A05G009730.1upstream_seq	2000bp	A05	8804452-8806451	+	ORG	Gossypiumhirsutum	NAME	EXPA4	DESC	Expansin-A4		TATA-box	ATATAA	1032	6	+	Brassica oleracea	core promoter element around -30 of transcription start
Ghir_A05G009730.1upstream_seq	2000bp	A05	8804452-8806451	+	ORG	Gossypiumhirsutum	NAME	EXPA4	DESC	Expansin-A4		TATA-box	TATA	1033	4	-	Arabidopsis thaliana	core promoter element around -30 of transcription start
Ghir_A05G009730.1upstream_seq	2000bp	A05	8804452-8806451	+	ORG	Gossypiumhirsutum	NAME	EXPA4	DESC	Expansin-A4		TATA-box	TATAA	1564	5	-	Arabidopsis thaliana	core promoter element around -30 of transcription start
Ghir_A05G009730.1upstream_seq	2000bp	A05	8804452-8806451	+	ORG	Gossypiumhirsutum	NAME	EXPA4	DESC	Expansin-A4		TATA-box	TATA	1565	4	-	Arabidopsis thaliana	core promoter element around -30 of transcription start
Ghir_A05G009730.1upstream_seq	2000bp	A05	8804452-8806451	+	ORG	Gossypiumhirsutum	NAME	EXPA4	DESC	Expansin-A4		TATA-box	taTATAAAtc	1621	9	-	Arabidopsis thaliana	core promoter element around -30 of transcription start
Ghir_A05G009730.1upstream_seq	2000bp	A05	8804452-8806451	+	ORG	Gossypiumhirsutum	NAME	EXPA4	DESC	Expansin-A4		TATA-box	TATA	1739	4	-	Arabidopsis thaliana	core promoter element around -30 of transcription start
Ghir_A05G009730.1upstream_seq	2000bp	A05	8804452-8806451	+	ORG	Gossypiumhirsutum	NAME	EXPA4	DESC	Expansin-A4		TATA-box	TATAAATA	1807	8	-	Daucus carota	core promoter element around -30 of transcription start
Ghir_A05G009730.1upstream_seq	2000bp	A05	8804452-8806451	+	ORG	Gossypiumhirsutum	NAME	EXPA4	DESC	Expansin-A4		TATA-box	TATAAAT	1808	7	-	Brassica juncea	core promoter element around -30 of transcription start
Ghir_A05G009730.1upstream_seq	2000bp	A05	8804452-8806451	+	ORG	Gossypiumhirsutum	NAME	EXPA4	DESC	Expansin-A4		TATA-box	TATAAA	1809	6	-	Helianthus annuus	core promoter element around -30 of transcription start
Ghir_A05G009730.1upstream_seq	2000bp	A05	8804452-8806451	+	ORG	Gossypiumhirsutum	NAME	EXPA4	DESC	Expansin-A4		TATA-box	TATAA	1810	5	-	Arabidopsis thaliana	core promoter element around -30 of transcription start
Ghir_A05G009730.1upstream_seq	2000bp	A05	8804452-8806451	+	ORG	Gossypiumhirsutum	NAME	EXPA4	DESC	Expansin-A4		TATA-box	TATA	1811	4	-	Arabidopsis thaliana	core promoter element around -30 of transcription start
Ghir_A05G009730.1upstream_seq	2000bp	A05	8804452-8806451	+	ORG	Gossypiumhirsutum	NAME	EXPA4	DESC	Expansin-A4		TATA-box	ATTATA	1822	6	+	Brassica napus	core promoter element around -30 of transcription start
Ghir_A05G009730.1upstream_seq	2000bp	A05	8804452-8806451	+	ORG	Gossypiumhirsutum	NAME	EXPA4	DESC	Expansin-A4		TATA-box	TATAA	1823	5	-	Arabidopsis thaliana	core promoter element around -30 of transcription start
Ghir_A05G009730.1upstream_seq	2000bp	A05	8804452-8806451	+	ORG	Gossypiumhirsutum	NAME	EXPA4	DESC	Expansin-A4		TATA-box	TATA	1824	4	-	Arabidopsis thaliana	core promoter element around -30 of transcription start
Ghir_A05G009730.1upstream_seq	2000bp	A05	8804452-8806451	+	ORG	Gossypiumhirsutum	NAME	EXPA4	DESC	Expansin-A4		TATA-box	TACAAAA	1925	7	+	Oryza sativa	core promoter element around -30 of transcription start
Ghir_A05G009730.1upstream_seq	2000bp	A05	8804452-8806451	+	ORG	Gossypiumhirsutum	NAME	EXPA4	DESC	Expansin-A4		Box 4	ATTAAT	97	6	+	Petroselinum crispum	part of a conserved DNA module involved in light responsiveness
Ghir_A05G009730.1upstream_seq	2000bp	A05	8804452-8806451	+	ORG	Gossypiumhirsutum	NAME	EXPA4	DESC	Expansin-A4		Box 4	ATTAAT	897	6	+	Petroselinum crispum	part of a conserved DNA module involved in light responsiveness
Ghir_A05G009730.1upstream_seq	2000bp	A05	8804452-8806451	+	ORG	Gossypiumhirsutum	NAME	EXPA4	DESC	Expansin-A4		Box 4	ATTAAT	1086	6	-	Petroselinum crispum	part of a conserved DNA module involved in light responsiveness
Ghir_A05G009730.1upstream_seq	2000bp	A05	8804452-8806451	+	ORG	Gossypiumhirsutum	NAME	EXPA4	DESC	Expansin-A4		Box 4	ATTAAT	1676	6	-	Petroselinum crispum	part of a conserved DNA module involved in light responsiveness
Ghir_A05G009730.1upstream_seq	2000bp	A05	8804452-8806451	+	ORG	Gossypiumhirsutum	NAME	EXPA4	DESC	Expansin-A4		Box 4	ATTAAT	1937	6	-	Petroselinum crispum	part of a conserved DNA module involved in light responsiveness
Ghir_A05G009730.1upstream_seq	2000bp	A05	8804452-8806451	+	ORG	Gossypiumhirsutum	NAME	EXPA4	DESC	Expansin-A4		GATA-motif	AAGGATAAGG	323	9	-	Solanum tuberosum	part of a light responsive element
Ghir_A05G009730.1upstream_seq	2000bp	A05	8804452-8806451	+	ORG	Gossypiumhirsutum	NAME	EXPA4	DESC	Expansin-A4		GATA-motif	AAGATAAGATT	915	10	+	Arabidopsis thaliana	part of a light responsive element
Ghir_A05G009730.1upstream_seq	2000bp	A05	8804452-8806451	+	ORG	Gossypiumhirsutum	NAME	EXPA4	DESC	Expansin-A4		GATA-motif	GATAGGG	1389	7	+	Pisum sativum	part of a light responsive element
Ghir_A05G009730.1upstream_seq	2000bp	A05	8804452-8806451	+	ORG	Gossypiumhirsutum	NAME	EXPA4	DESC	Expansin-A4		GT1-motif	GGTTAA	407	6	-	Arabidopsis thaliana	light responsive element
Ghir_A05G009730.1upstream_seq	2000bp	A05	8804452-8806451	+	ORG	Gossypiumhirsutum	NAME	EXPA4	DESC	Expansin-A4		GT1-motif	GGTTAAT	1721	7	-	Avena sativa	light responsive element
Ghir_A05G009730.1upstream_seq	2000bp	A05	8804452-8806451	+	ORG	Gossypiumhirsutum	NAME	EXPA4	DESC	Expansin-A4		GT1-motif	GGTTAA	1722	6	-	Arabidopsis thaliana	light responsive element
Ghir_A05G009730.1upstream_seq	2000bp	A05	8804452-8806451	+	ORG	Gossypiumhirsutum	NAME	EXPA4	DESC	Expansin-A4		Myc	TCTCTTA	355	7	+	Arabidopsis thaliana
Ghir_A05G018780.1upstream_seq	2000bp	A05	17801218-17803217	+	ORG	Gossypiumhirsutum	NAME	EXPA1	DESC	Expansin-A1		TCT-motif	TCTTAC	820	6	+	Arabidopsis thaliana	part of a light responsive element
Ghir_A05G018780.1upstream_seq	2000bp	A05	17801218-17803217	+	ORG	Gossypiumhirsutum	NAME	EXPA1	DESC	Expansin-A1		TCT-motif	TCTTAC	850	6	+	Arabidopsis thaliana	part of a light responsive element
Ghir_A05G018780.1upstream_seq	2000bp	A05	17801218-17803217	+	ORG	Gossypiumhirsutum	NAME	EXPA1	DESC	Expansin-A1		Box 4	ATTAAT	949	6	+	Petroselinum crispum	part of a conserved DNA module involved in light responsiveness
Ghir_A05G018780.1upstream_seq	2000bp	A05	17801218-17803217	+	ORG	Gossypiumhirsutum	NAME	EXPA1	DESC	Expansin-A1		Box 4	ATTAAT	1048	6	-	Petroselinum crispum	part of a conserved DNA module involved in light responsiveness
Ghir_A05G018780.1upstream_seq	2000bp	A05	17801218-17803217	+	ORG	Gossypiumhirsutum	NAME	EXPA1	DESC	Expansin-A1		Box 4	ATTAAT	1135	6	-	Petroselinum crispum	part of a conserved DNA module involved in light responsiveness
Ghir_A05G018780.1upstream_seq	2000bp	A05	17801218-17803217	+	ORG	Gossypiumhirsutum	NAME	EXPA1	DESC	Expansin-A1		Box 4	ATTAAT	1243	6	-	Petroselinum crispum	part of a conserved DNA module involved in light responsiveness
Ghir_A05G018780.1upstream_seq	2000bp	A05	17801218-17803217	+	ORG	Gossypiumhirsutum	NAME	EXPA1	DESC	Expansin-A1		Box 4	ATTAAT	1341	6	-	Petroselinum crispum	part of a conserved DNA module involved in light responsiveness
Ghir_A05G018780.1upstream_seq	2000bp	A05	17801218-17803217	+	ORG	Gossypiumhirsutum	NAME	EXPA1	DESC	Expansin-A1		Box 4	ATTAAT	1525	6	-	Petroselinum crispum	part of a conserved DNA module involved in light responsiveness
Ghir_A05G018780.1upstream_seq	2000bp	A05	17801218-17803217	+	ORG	Gossypiumhirsutum	NAME	EXPA1	DESC	Expansin-A1		Box 4	ATTAAT	1538	6	-	Petroselinum crispum	part of a conserved DNA module involved in light responsiveness
Ghir_A05G018780.1upstream_seq	2000bp	A05	17801218-17803217	+	ORG	Gossypiumhirsutum	NAME	EXPA1	DESC	Expansin-A1		Box 4	ATTAAT	1601	6	-	Petroselinum crispum	part of a conserved DNA module involved in light responsiveness
Ghir_A05G018780.1upstream_seq	2000bp	A05	17801218-17803217	+	ORG	Gossypiumhirsutum	NAME	EXPA1	DESC	Expansin-A1		TATA-box	ccTATAAAaa	12	9	+	Arabidopsis thaliana	core promoter element around -30 of transcription start
Ghir_A05G018780.1upstream_seq	2000bp	A05	17801218-17803217	+	ORG	Gossypiumhirsutum	NAME	EXPA1	DESC	Expansin-A1		TATA-box	TATA	14	4	+	Arabidopsis thaliana	core promoter element around -30 of transcription start
Ghir_A05G018780.1upstream_seq	2000bp	A05	17801218-17803217	+	ORG	Gossypiumhirsutum	NAME	EXPA1	DESC	Expansin-A1		TATA-box	TACAAAA	153	7	-	Oryza sativa	core promoter element around -30 of transcription start
Ghir_A05G018780.1upstream_seq	2000bp	A05	17801218-17803217	+	ORG	Gossypiumhirsutum	NAME	EXPA1	DESC	Expansin-A1		TATA-box	ATTATA	177	6	+	Brassica napus	core promoter element around -30 of transcription start
Ghir_A05G018780.1upstream_seq	2000bp	A05	17801218-17803217	+	ORG	Gossypiumhirsutum	NAME	EXPA1	DESC	Expansin-A1		TATA-box	TATAA	178	5	-	Arabidopsis thaliana	core promoter element around -30 of transcription start
Ghir_A05G018780.1upstream_seq	2000bp	A05	17801218-17803217	+	ORG	Gossypiumhirsutum	NAME	EXPA1	DESC	Expansin-A1		TATA-box	TATA	179	4	+	Arabidopsis thaliana	core promoter element around -30 of transcription start
Ghir_A05G018780.1upstream_seq	2000bp	A05	17801218-17803217	+	ORG	Gossypiumhirsutum	NAME	EXPA1	DESC	Expansin-A1		TATA-box	TATA	352	4	+	Arabidopsis thaliana	core promoter element around -30 of transcription start
Ghir_A05G018780.1upstream_seq	2000bp	A05	17801218-17803217	+	ORG	Gossypiumhirsutum	NAME	EXPA1	DESC	Expansin-A1		TATA-box	TATAAAA	460	7	-	Pisum sativum	core promoter element around -30 of transcription start
Ghir_A05G018780.1upstream_seq	2000bp	A05	17801218-17803217	+	ORG	Gossypiumhirsutum	NAME	EXPA1	DESC	Expansin-A1		TATA-box	TATAAA	461	6	-	Helianthus annuus	core promoter element around -30 of transcription start
Ghir_A05G018780.1upstream_seq	2000bp	A05	17801218-17803217	+	ORG	Gossypiumhirsutum	NAME	EXPA1	DESC	Expansin-A1		TATA-box	TATAA	462	5	-	Arabidopsis thaliana	core promoter element around -30 of transcription start
Ghir_A05G018780.1upstream_seq	2000bp	A05	17801218-17803217	+	ORG	Gossypiumhirsutum	NAME	EXPA1	DESC	Expansin-A1		TATA-box	TATA	463	4	+	Arabidopsis thaliana	core promoter element around -30 of transcription start
Ghir_A05G018780.1upstream_seq	2000bp	A05	17801218-17803217	+	ORG	Gossypiumhirsutum	NAME	EXPA1	DESC	Expansin-A1		TATA-box	TATACA	756	6	-	Helianthus annuus	core promoter element around -30 of transcription start
Ghir_A05G018780.1upstream_seq	2000bp	A05	17801218-17803217	+	ORG	Gossypiumhirsutum	NAME	EXPA1	DESC	Expansin-A1		TATA-box	TATA	758	4	+	Arabidopsis thaliana	core promoter element around -30 of transcription start
Ghir_A05G018780.1upstream_seq	2000bp	A05	17801218-17803217	+	ORG	Gossypiumhirsutum	NAME	EXPA1	DESC	Expansin-A1		TATA-box	TATAAA	884	6	-	Helianthus annuus	core promoter element around -30 of transcription start
Ghir_A05G018780.1upstream_seq	2000bp	A05	17801218-17803217	+	ORG	Gossypiumhirsutum	NAME	EXPA1	DESC	Expansin-A1		TATA-box	TATAA	885	5	-	Arabidopsis thaliana	core promoter element around -30 of transcription start
Ghir_A05G018780.1upstream_seq	2000bp	A05	17801218-17803217	+	ORG	Gossypiumhirsutum	NAME	EXPA1	DESC	Expansin-A1		TATA-box	TATA	886	4	+	Arabidopsis thaliana	core promoter element around -30 of transcription start
Ghir_A05G018780.1upstream_seq	2000bp	A05	17801218-17803217	+	ORG	Gossypiumhirsutum	NAME	EXPA1	DESC	Expansin-A1		TATA-box	TATATA	912	6	+	Arabidopsis thaliana	core promoter element around -30 of transcription start
Ghir_A05G018780.1upstream_seq	2000bp	A05	17801218-17803217	+	ORG	Gossypiumhirsutum	NAME	EXPA1	DESC	Expansin-A1		TATA-box	ATATAT	913	6	+	Brassica napus	core promoter element around -30 of transcription start
Ghir_A05G018780.1upstream_seq	2000bp	A05	17801218-17803217	+	ORG	Gossypiumhirsutum	NAME	EXPA1	DESC	Expansin-A1		TATA-box	TATA	914	4	+	Arabidopsis thaliana	core promoter element around -30 of transcription start
Ghir_A05G018780.1upstream_seq	2000bp	A05	17801218-17803217	+	ORG	Gossypiumhirsutum	NAME	EXPA1	DESC	Expansin-A1		TATA-box	TATACA	925	6	-	Helianthus annuus	core promoter element around -30 of transcription start
Ghir_A05G018780.1upstream_seq	2000bp	A05	17801218-17803217	+	ORG	Gossypiumhirsutum	NAME	EXPA1	DESC	Expansin-A1		TATA-box	TATA	927	4	+	Arabidopsis thaliana	core promoter element around -30 of transcription start
Ghir_A05G018780.1upstream_seq	2000bp	A05	17801218-17803217	+	ORG	Gossypiumhirsutum	NAME	EXPA1	DESC	Expansin-A1		TATA-box	TATA	942	4	+	Arabidopsis thaliana	core promoter element around -30 of transcription start
Ghir_A05G018780.1upstream_seq	2000bp	A05	17801218-17803217	+	ORG	Gossypiumhirsutum	NAME	EXPA1	DESC	Expansin-A1		TATA-box	ATTATA	959	6	+	Brassica napus	core promoter element around -30 of transcription start
Ghir_A05G018780.1upstream_seq	2000bp	A05	17801218-17803217	+	ORG	Gossypiumhirsutum	NAME	EXPA1	DESC	Expansin-A1		TATA-box	TATAA	960	5	-	Arabidopsis thaliana	core promoter element around -30 of transcription start
Ghir_A05G018780.1upstream_seq	2000bp	A05	17801218-17803217	+	ORG	Gossypiumhirsutum	NAME	EXPA1	DESC	Expansin-A1		TATA-box	TATA	961	4	+	Arabidopsis thaliana	core promoter element around -30 of transcription start
Ghir_A05G018780.1upstream_seq	2000bp	A05	17801218-17803217	+	ORG	Gossypiumhirsutum	NAME	EXPA1	DESC	Expansin-A1		TATA-box	TATACA	994	6	-	Helianthus annuus	core promoter element around -30 of transcription start
Ghir_A05G018780.1upstream_seq	2000bp	A05	17801218-17803217	+	ORG	Gossypiumhirsutum	NAME	EXPA1	DESC	Expansin-A1		TATA-box	TATATA	996	6	+	Arabidopsis thaliana	core promoter element around -30 of transcription start
Ghir_A05G018780.1upstream_seq	2000bp	A05	17801218-17803217	+	ORG	Gossypiumhirsutum	NAME	EXPA1	DESC	Expansin-A1		TATA-box	TATA	998	4	+	Arabidopsis thaliana	core promoter element around -30 of transcription start
Ghir_A05G018780.1upstream_seq	2000bp	A05	17801218-17803217	+	ORG	Gossypiumhirsutum	NAME	EXPA1	DESC	Expansin-A1		TATA-box	TATAAA	1039	6	-	Helianthus annuus	core promoter element around -30 of transcription start
Ghir_A05G018780.1upstream_seq	2000bp	A05	17801218-17803217	+	ORG	Gossypiumhirsutum	NAME	EXPA1	DESC	Expansin-A1		TATA-box	TATAA	1040	5	-	Arabidopsis thaliana	core promoter element around -30 of transcription start
Ghir_A05G018780.1upstream_seq	2000bp	A05	17801218-17803217	+	ORG	Gossypiumhirsutum	NAME	EXPA1	DESC	Expansin-A1		TATA-box	TATA	1041	4	-	Arabidopsis thaliana	core promoter element around -30 of transcription start
Ghir_A05G018780.1upstream_seq	2000bp	A05	17801218-17803217	+	ORG	Gossypiumhirsutum	NAME	EXPA1	DESC	Expansin-A1		TATA-box	taTATAAAtc	1056	9	-	Arabidopsis thaliana	core promoter element around -30 of transcription start
Ghir_A05G018780.1upstream_seq	2000bp	A05	17801218-17803217	+	ORG	Gossypiumhirsutum	NAME	EXPA1	DESC	Expansin-A1		TATA-box	TATAAAT	1057	7	-	Brassica juncea	core promoter element around -30 of transcription start
Ghir_A05G018780.1upstream_seq	2000bp	A05	17801218-17803217	+	ORG	Gossypiumhirsutum	NAME	EXPA1	DESC	Expansin-A1		TATA-box	TATAAA	1058	6	-	Helianthus annuus	core promoter element around -30 of transcription start
Ghir_A05G018780.1upstream_seq	2000bp	A05	17801218-17803217	+	ORG	Gossypiumhirsutum	NAME	EXPA1	DESC	Expansin-A1		TATA-box	TATATAA	1059	7	-	Arabidopsis thaliana	core promoter element around -30 of transcription start
Ghir_A05G018780.1upstream_seq	2000bp	A05	17801218-17803217	+	ORG	Gossypiumhirsutum	NAME	EXPA1	DESC	Expansin-A1		TATA-box	TATATA	1060	6	-	Arabidopsis thaliana	core promoter element around -30 of transcription start
Ghir_A05G018780.1upstream_seq	2000bp	A05	17801218-17803217	+	ORG	Gossypiumhirsutum	NAME	EXPA1	DESC	Expansin-A1		TATA-box	ATATAT	1061	6	-	Brassica napus	core promoter element around -30 of transcription start
Ghir_A05G018780.1upstream_seq	2000bp	A05	17801218-17803217	+	ORG	Gossypiumhirsutum	NAME	EXPA1	DESC	Expansin-A1		TATA-box	TATATA	1062	6	-	Arabidopsis thaliana	core promoter element around -30 of transcription start
Ghir_A05G018780.1upstream_seq	2000bp	A05	17801218-17803217	+	ORG	Gossypiumhirsutum	NAME	EXPA1	DESC	Expansin-A1		TATA-box	ATATAT	1063	6	-	Brassica napus	core promoter element around -30 of transcription start
Ghir_A05G018780.1upstream_seq	2000bp	A05	17801218-17803217	+	ORG	Gossypiumhirsutum	NAME	EXPA1	DESC	Expansin-A1		TATA-box	TATA	1064	4	-	Arabidopsis thaliana	core promoter element around -30 of transcription start
Ghir_A05G018780.1upstream_seq	2000bp	A05	17801218-17803217	+	ORG	Gossypiumhirsutum	NAME	EXPA1	DESC	Expansin-A1		TATA-box	TATAA	1082	5	-	Arabidopsis thaliana	core promoter element around -30 of transcription start
Ghir_A05G018780.1upstream_seq	2000bp	A05	17801218-17803217	+	ORG	Gossypiumhirsutum	NAME	EXPA1	DESC	Expansin-A1		TATA-box	TATA	1083	4	-	Arabidopsis thaliana	core promoter element around -30 of transcription start
Ghir_A05G018780.1upstream_seq	2000bp	A05	17801218-17803217	+	ORG	Gossypiumhirsutum	NAME	EXPA1	DESC	Expansin-A1		TATA-box	ATATAA	1124	6	+	Brassica oleracea	core promoter element around -30 of transcription start
Ghir_A05G018780.1upstream_seq	2000bp	A05	17801218-17803217	+	ORG	Gossypiumhirsutum	NAME	EXPA1	DESC	Expansin-A1		TATA-box	TATA	1125	4	-	Arabidopsis thaliana	core promoter element around -30 of transcription start
Ghir_A05G018780.1upstream_seq	2000bp	A05	17801218-17803217	+	ORG	Gossypiumhirsutum	NAME	EXPA1	DESC	Expansin-A1		TATA-box	ATTATA	1130	6	+	Brassica napus	core promoter element around -30 of transcription start
Ghir_A05G018780.1upstream_seq	2000bp	A05	17801218-17803217	+	ORG	Gossypiumhirsutum	NAME	EXPA1	DESC	Expansin-A1		TATA-box	TATAA	1131	5	-	Arabidopsis thaliana	core promoter element around -30 of transcription start
Ghir_A05G018780.1upstream_seq	2000bp	A05	17801218-17803217	+	ORG	Gossypiumhirsutum	NAME	EXPA1	DESC	Expansin-A1		TATA-box	TATA	1132	4	-	Arabidopsis thaliana	core promoter element around -30 of transcription start
Ghir_A05G018780.1upstream_seq	2000bp	A05	17801218-17803217	+	ORG	Gossypiumhirsutum	NAME	EXPA1	DESC	Expansin-A1		TATA-box	ATTATA	1151	6	+	Brassica napus	core promoter element around -30 of transcription start
Ghir_A05G018780.1upstream_seq	2000bp	A05	17801218-17803217	+	ORG	Gossypiumhirsutum	NAME	EXPA1	DESC	Expansin-A1		TATA-box	TATAA	1152	5	-	Arabidopsis thaliana	core promoter element around -30 of transcription start
Ghir_A05G018780.1upstream_seq	2000bp	A05	17801218-17803217	+	ORG	Gossypiumhirsutum	NAME	EXPA1	DESC	Expansin-A1		TATA-box	TATA	1153	4	-	Arabidopsis thaliana	core promoter element around -30 of transcription start
Ghir_A05G018780.1upstream_seq	2000bp	A05	17801218-17803217	+	ORG	Gossypiumhirsutum	NAME	EXPA1	DESC	Expansin-A1		TATA-box	ATTATA	1168	6	+	Brassica napus	core promoter element around -30 of transcription start
Ghir_A05G018780.1upstream_seq	2000bp	A05	17801218-17803217	+	ORG	Gossypiumhirsutum	NAME	EXPA1	DESC	Expansin-A1		TATA-box	TATAA	1169	5	-	Arabidopsis thaliana	core promoter element around -30 of transcription start
Ghir_A05G018780.1upstream_seq	2000bp	A05	17801218-17803217	+	ORG	Gossypiumhirsutum	NAME	EXPA1	DESC	Expansin-A1		TATA-box	TATA	1170	4	-	Arabidopsis thaliana	core promoter element around -30 of transcription start
Ghir_A05G018780.1upstream_seq	2000bp	A05	17801218-17803217	+	ORG	Gossypiumhirsutum	NAME	EXPA1	DESC	Expansin-A1		TATA-box	ATATAA	1179	6	+	Brassica oleracea	core promoter element around -30 of transcription start
Ghir_A05G018780.1upstream_seq	2000bp	A05	17801218-17803217	+	ORG	Gossypiumhirsutum	NAME	EXPA1	DESC	Expansin-A1		TATA-box	TATA	1180	4	-	Arabidopsis thaliana	core promoter element around -30 of transcription start
Ghir_A05G018780.1upstream_seq	2000bp	A05	17801218-17803217	+	ORG	Gossypiumhirsutum	NAME	EXPA1	DESC	Expansin-A1		TATA-box	TATAAAT	1189	7	-	Brassica juncea	core promoter element around -30 of transcription start
Ghir_A05G018780.1upstream_seq	2000bp	A05	17801218-17803217	+	ORG	Gossypiumhirsutum	NAME	EXPA1	DESC	Expansin-A1		TATA-box	TATAAA	1190	6	-	Helianthus annuus	core promoter element around -30 of transcription start
Ghir_A05G018780.1upstream_seq	2000bp	A05	17801218-17803217	+	ORG	Gossypiumhirsutum	NAME	EXPA1	DESC	Expansin-A1		TATA-box	TATAA	1191	5	-	Arabidopsis thaliana	core promoter element around -30 of transcription start
Ghir_A05G018780.1upstream_seq	2000bp	A05	17801218-17803217	+	ORG	Gossypiumhirsutum	NAME	EXPA1	DESC	Expansin-A1		TATA-box	TATA	1192	4	-	Arabidopsis thaliana	core promoter element around -30 of transcription start
Ghir_A05G018780.1upstream_seq	2000bp	A05	17801218-17803217	+	ORG	Gossypiumhirsutum	NAME	EXPA1	DESC	Expansin-A1		TATA-box	TATAAAA	1222	7	-	Pisum sativum	core promoter element around -30 of transcription start
Ghir_A05G018780.1upstream_seq	2000bp	A05	17801218-17803217	+	ORG	Gossypiumhirsutum	NAME	EXPA1	DESC	Expansin-A1		TATA-box	TATAAA	1223	6	-	Helianthus annuus	core promoter element around -30 of transcription start
Ghir_A05G018780.1upstream_seq	2000bp	A05	17801218-17803217	+	ORG	Gossypiumhirsutum	NAME	EXPA1	DESC	Expansin-A1		TATA-box	TATAA	1224	5	-	Arabidopsis thaliana	core promoter element around -30 of transcription start
Ghir_A05G018780.1upstream_seq	2000bp	A05	17801218-17803217	+	ORG	Gossypiumhirsutum	NAME	EXPA1	DESC	Expansin-A1		TATA-box	TATA	1225	4	-	Arabidopsis thaliana	core promoter element around -30 of transcription start
Ghir_A05G018780.1upstream_seq	2000bp	A05	17801218-17803217	+	ORG	Gossypiumhirsutum	NAME	EXPA1	DESC	Expansin-A1		TATA-box	TATAA	1421	5	-	Arabidopsis thaliana	core promoter element around -30 of transcription start
Ghir_A05G018780.1upstream_seq	2000bp	A05	17801218-17803217	+	ORG	Gossypiumhirsutum	NAME	EXPA1	DESC	Expansin-A1		TATA-box	TATA	1422	4	-	Arabidopsis thaliana	core promoter element around -30 of transcription start
Ghir_A05G018780.1upstream_seq	2000bp	A05	17801218-17803217	+	ORG	Gossypiumhirsutum	NAME	EXPA1	DESC	Expansin-A1		TATA-box	ATATAT	1605	6	-	Brassica napus	core promoter element around -30 of transcription start
Ghir_A05G018780.1upstream_seq	2000bp	A05	17801218-17803217	+	ORG	Gossypiumhirsutum	NAME	EXPA1	DESC	Expansin-A1		TATA-box	TATA	1606	4	-	Arabidopsis thaliana	core promoter element around -30 of transcription start
Ghir_A05G018780.1upstream_seq	2000bp	A05	17801218-17803217	+	ORG	Gossypiumhirsutum	NAME	EXPA1	DESC	Expansin-A1		TATA-box	TATA	1647	4	-	Arabidopsis thaliana	core promoter element around -30 of transcription start
Ghir_A05G018780.1upstream_seq	2000bp	A05	17801218-17803217	+	ORG	Gossypiumhirsutum	NAME	EXPA1	DESC	Expansin-A1		ARE	AAACCA	202	6	-	Zea mays	cis-acting regulatory element essential for the anaerobic induction
Ghir_A05G018780.1upstream_seq	2000bp	A05	17801218-17803217	+	ORG	Gossypiumhirsutum	NAME	EXPA1	DESC	Expansin-A1		ARE	AAACCA	466	6	+	Zea mays	cis-acting regulatory element essential for the anaerobic induction
Ghir_A05G018780.1upstream_seq	2000bp	A05	17801218-17803217	+	ORG	Gossypiumhirsutum	NAME	EXPA1	DESC	Expansin-A1		ARE	AAACCA	558	6	-	Zea mays	cis-acting regulatory element essential for the anaerobic induction
Ghir_A05G018780.1upstream_seq	2000bp	A05	17801218-17803217	+	ORG	Gossypiumhirsutum	NAME	EXPA1	DESC	Expansin-A1		ARE	AAACCA	979	6	-	Zea mays	cis-acting regulatory element essential for the anaerobic induction
Ghir_A05G018780.1upstream_seq	2000bp	A05	17801218-17803217	+	ORG	Gossypiumhirsutum	NAME	EXPA1	DESC	Expansin-A1		ARE	AAACCA	1385	6	+	Zea mays	cis-acting regulatory element essential for the anaerobic induction
Ghir_A05G018780.1upstream_seq	2000bp	A05	17801218-17803217	+	ORG	Gossypiumhirsutum	NAME	EXPA1	DESC	Expansin-A1		ARE	AAACCA	1983	6	-	Zea mays	cis-acting regulatory element essential for the anaerobic induction
Ghir_A05G018780.1upstream_seq	2000bp	A05	17801218-17803217	+	ORG	Gossypiumhirsutum	NAME	EXPA1	DESC	Expansin-A1		as-1	TGACG	771	5	+	Arabidopsis thaliana
Ghir_A05G018780.1upstream_seq	2000bp	A05	17801218-17803217	+	ORG	Gossypiumhirsutum	NAME	EXPA1	DESC	Expansin-A1		G-box	ACACGTGT	1102	8	-	Brassica napus	cis-acting regulatory element involved in light responsiveness
Ghir_A05G018780.1upstream_seq	2000bp	A05	17801218-17803217	+	ORG	Gossypiumhirsutum	NAME	EXPA1	DESC	Expansin-A1		G-box	CACGTG	1103	6	-	Arabidopsis thaliana	cis-acting regulatory element involved in light responsiveness
Ghir_A05G018780.1upstream_seq	2000bp	A05	17801218-17803217	+	ORG	Gossypiumhirsutum	NAME	EXPA1	DESC	Expansin-A1		CGTCA-motif	CGTCA	771	5	-	Hordeum vulgare	cis-acting regulatory element involved in the MeJA-responsiveness
Ghir_A05G018780.1upstream_seq	2000bp	A05	17801218-17803217	+	ORG	Gossypiumhirsutum	NAME	EXPA1	DESC	Expansin-A1		Myb-binding site	CAACAG	698	6	+	Nicotiana tabacum
Ghir_A05G018780.1upstream_seq	2000bp	A05	17801218-17803217	+	ORG	Gossypiumhirsutum	NAME	EXPA1	DESC	Expansin-A1		Myb-binding site	CAACAG	741	6	+	Nicotiana tabacum
Ghir_A05G018780.1upstream_seq	2000bp	A05	17801218-17803217	+	ORG	Gossypiumhirsutum	NAME	EXPA1	DESC	Expansin-A1		Myb-binding site	CAACAG	1507	6	+	Nicotiana tabacum
Ghir_A05G018780.1upstream_seq	2000bp	A05	17801218-17803217	+	ORG	Gossypiumhirsutum	NAME	EXPA1	DESC	Expansin-A1		Myb-binding site	CAACAG	1634	6	-	Nicotiana tabacum
Ghir_A05G018780.1upstream_seq	2000bp	A05	17801218-17803217	+	ORG	Gossypiumhirsutum	NAME	EXPA1	DESC	Expansin-A1		Unnamed__1	CGTGG	200	5	+	Zea mays
Ghir_A05G018780.1upstream_seq	2000bp	A05	17801218-17803217	+	ORG	Gossypiumhirsutum	NAME	EXPA1	DESC	Expansin-A1		Unnamed__1	CGTGG	232	5	-	Zea mays
Ghir_A05G018780.1upstream_seq	2000bp	A05	17801218-17803217	+	ORG	Gossypiumhirsutum	NAME	EXPA1	DESC	Expansin-A1		Unnamed__1	GAATTTAATTAA	1245	11	+	Glycine max	60K protein binding site
Ghir_A05G018780.1upstream_seq	2000bp	A05	17801218-17803217	+	ORG	Gossypiumhirsutum	NAME	EXPA1	DESC	Expansin-A1		I-box	gGATAAGGTG	620	9	+	Zea mays	part of a light responsive element
Ghir_A05G018780.1upstream_seq	2000bp	A05	17801218-17803217	+	ORG	Gossypiumhirsutum	NAME	EXPA1	DESC	Expansin-A1		Unnamed__4	CTCC	24	4	+	Petroselinum hortense
Ghir_A05G018780.1upstream_seq	2000bp	A05	17801218-17803217	+	ORG	Gossypiumhirsutum	NAME	EXPA1	DESC	Expansin-A1		Unnamed__4	CTCC	146	4	+	Petroselinum hortense
Ghir_A05G018780.1upstream_seq	2000bp	A05	17801218-17803217	+	ORG	Gossypiumhirsutum	NAME	EXPA1	DESC	Expansin-A1		Unnamed__4	CTCC	417	4	-	Petroselinum hortense
Ghir_A05G018780.1upstream_seq	2000bp	A05	17801218-17803217	+	ORG	Gossypiumhirsutum	NAME	EXPA1	DESC	Expansin-A1		Unnamed__4	CTCC	630	4	+	Petroselinum hortense
Ghir_A05G018780.1upstream_seq	2000bp	A05	17801218-17803217	+	ORG	Gossypiumhirsutum	NAME	EXPA1	DESC	Expansin-A1		Unnamed__4	CTCC	685	4	-	Petroselinum hortense
Ghir_A05G018780.1upstream_seq	2000bp	A05	17801218-17803217	+	ORG	Gossypiumhirsutum	NAME	EXPA1	DESC	Expansin-A1		Unnamed__4	CTCC	737	4	+	Petroselinum hortense
Ghir_A05G018780.1upstream_seq	2000bp	A05	17801218-17803217	+	ORG	Gossypiumhirsutum	NAME	EXPA1	DESC	Expansin-A1		Unnamed__4	CTCC	775	4	-	Petroselinum hortense
Ghir_A05G018780.1upstream_seq	2000bp	A05	17801218-17803217	+	ORG	Gossypiumhirsutum	NAME	EXPA1	DESC	Expansin-A1		Unnamed__4	CTCC	784	4	+	Petroselinum hortense
Ghir_A05G018780.1upstream_seq	2000bp	A05	17801218-17803217	+	ORG	Gossypiumhirsutum	NAME	EXPA1	DESC	Expansin-A1		Unnamed__4	CTCC	1907	4	-	Petroselinum hortense
Ghir_A05G018780.1upstream_seq	2000bp	A05	17801218-17803217	+	ORG	Gossypiumhirsutum	NAME	EXPA1	DESC	Expansin-A1		TCA-element	CCATCTTTTT	148	9	+	Nicotiana tabacum	cis-acting element involved in salicylic acid responsiveness
Ghir_A05G018780.1upstream_seq	2000bp	A05	17801218-17803217	+	ORG	Gossypiumhirsutum	NAME	EXPA1	DESC	Expansin-A1		TCA-element	TCAGAAGAGG	213	9	-	Brassica oleracea	cis-acting element involved in salicylic acid responsiveness
Ghir_A05G018780.1upstream_seq	2000bp	A05	17801218-17803217	+	ORG	Gossypiumhirsutum	NAME	EXPA1	DESC	Expansin-A1		TCA-element	CCATCTTTTT	1268	9	-	Nicotiana tabacum	cis-acting element involved in salicylic acid responsiveness
Ghir_A05G018780.1upstream_seq	2000bp	A05	17801218-17803217	+	ORG	Gossypiumhirsutum	NAME	EXPA1	DESC	Expansin-A1		CAG-motif	GAAAGGCAGAC	601	10	-	Arabidopsis thaliana	part of a light response element
Ghir_A05G018780.1upstream_seq	2000bp	A05	17801218-17803217	+	ORG	Gossypiumhirsutum	NAME	EXPA1	DESC	Expansin-A1		TGACG-motif	TGACG	771	5	+	Hordeum vulgare	cis-acting regulatory element involved in the MeJA-responsiveness
Ghir_A05G018780.1upstream_seq	2000bp	A05	17801218-17803217	+	ORG	Gossypiumhirsutum	NAME	EXPA1	DESC	Expansin-A1		Myb	TAACTG	1079	6	-	Arabidopsis thaliana
Ghir_A05G018780.1upstream_seq	2000bp	A05	17801218-17803217	+	ORG	Gossypiumhirsutum	NAME	EXPA1	DESC	Expansin-A1		STRE	AGGGG	222	5	+	Arabidopsis thaliana
Ghir_A05G018780.1upstream_seq	2000bp	A05	17801218-17803217	+	ORG	Gossypiumhirsutum	NAME	EXPA1	DESC	Expansin-A1		GC-motif	CCCCCG	413	6	-	Zea mays	enhancer-like element involved in anoxic specific inducibility
Ghir_A05G018780.1upstream_seq	2000bp	A05	17801218-17803217	+	ORG	Gossypiumhirsutum	NAME	EXPA1	DESC	Expansin-A1		CAAT-box	CAAT	32	4	+	Nicotiana glutinosa
Ghir_A05G018780.1upstream_seq	2000bp	A05	17801218-17803217	+	ORG	Gossypiumhirsutum	NAME	EXPA1	DESC	Expansin-A1		CAAT-box	CAAAT	241	5	-	Pisum sativum	common cis-acting element in promoter and enhancer regions
Ghir_A05G018780.1upstream_seq	2000bp	A05	17801218-17803217	+	ORG	Gossypiumhirsutum	NAME	EXPA1	DESC	Expansin-A1		CAAT-box	CAAT	260	4	+	Nicotiana glutinosa
Ghir_A05G018780.1upstream_seq	2000bp	A05	17801218-17803217	+	ORG	Gossypiumhirsutum	NAME	EXPA1	DESC	Expansin-A1		CAAT-box	CAAAT	375	5	-	Pisum sativum	common cis-acting element in promoter and enhancer regions
Ghir_A05G018780.1upstream_seq	2000bp	A05	17801218-17803217	+	ORG	Gossypiumhirsutum	NAME	EXPA1	DESC	Expansin-A1		CAAT-box	CAAAT	396	5	-	Pisum sativum	common cis-acting element in promoter and enhancer regions
Ghir_A05G018780.1upstream_seq	2000bp	A05	17801218-17803217	+	ORG	Gossypiumhirsutum	NAME	EXPA1	DESC	Expansin-A1		CAAT-box	CAAT	403	4	+	Nicotiana glutinosa
Ghir_A05G018780.1upstream_seq	2000bp	A05	17801218-17803217	+	ORG	Gossypiumhirsutum	NAME	EXPA1	DESC	Expansin-A1		CAAT-box	CCAAT	405	5	-	Arabidopsis thaliana	common cis-acting element in promoter and enhancer regions
Ghir_A05G018780.1upstream_seq	2000bp	A05	17801218-17803217	+	ORG	Gossypiumhirsutum	NAME	EXPA1	DESC	Expansin-A1		CAAT-box	CAAT	433	4	-	Nicotiana glutinosa
Ghir_A05G018780.1upstream_seq	2000bp	A05	17801218-17803217	+	ORG	Gossypiumhirsutum	NAME	EXPA1	DESC	Expansin-A1		CAAT-box	CCAAT	469	5	+	Arabidopsis thaliana	common cis-acting element in promoter and enhancer regions
Ghir_A05G018780.1upstream_seq	2000bp	A05	17801218-17803217	+	ORG	Gossypiumhirsutum	NAME	EXPA1	DESC	Expansin-A1		CAAT-box	CAAT	470	4	+	Nicotiana glutinosa
Ghir_A05G018780.1upstream_seq	2000bp	A05	17801218-17803217	+	ORG	Gossypiumhirsutum	NAME	EXPA1	DESC	Expansin-A1		CAAT-box	CAAT	694	4	-	Nicotiana glutinosa
Ghir_A05G018780.1upstream_seq	2000bp	A05	17801218-17803217	+	ORG	Gossypiumhirsutum	NAME	EXPA1	DESC	Expansin-A1		CAAT-box	CAAT	708	4	+	Nicotiana glutinosa
[truncated: 14,150 more rows]

## Sheet: sheet1
Table S5. The number of cis-acting elements involved in different biological processes in the promoter region of GhEXP genes.
Gene subfamily name	Gene name	Gene ID	Total	Catergory	Light responsive elements																															Development related elements							Hormone responsive elements
				Cis-elements	3-AF1 binding site	3-AF3 binding site	AAAC-motif	ACA-motif	ACE	AE-box	AT1-motif	ATC-motif	ATCT-motif	Box 4	Box II	CAG-motif	chs-CMA1a	chs-CMA2a	chs-Unit 1 m1	GA-motif	Gap-box	GATA-motif	G-box	G-Box-1	GT1-motif	GTGGC-motif	I-box	LAMP-element	L-box	LS7	MRE	sbp-CMA1c	Sp1	TCCC-motif	TCT-motif	CAT-box	circadian	GCN4_motif	HD-Zip 1	MSA-like	O2-site	RY-element	ABRE	AuxRE	AuxRR-core	CGTCA-motif	ERE	GARE-motif	P-box
				Functions	light-responsive element	part of a conserved DNA module array (CMA3)	light-responsive element	part of gapA in (gapA-CMA1) involved with light responsiveness	cis-acting element involved in light responsiveness	part of a module for light response	part of a light- responsive module	part of a conserved DNA module involved in light responsiveness	part of a conserved DNA module involved in light responsiveness	part of a conserved DNA module involved in light responsiveness	part of a light- responsive element	part of a light response element	part of a light- responsive element	part of a light- responsive element	part of a light- responsive element	part of a light- responsive element	part of a light- responsive element	part of a light-responsive element	cis-acting regulatory element involved in light responsiveness	cis-acting regulatory element involved in light responsiveness	light-responsive element	part of a light- responsive element	part of a light- responsive element	part of a light- responsive element	part of a light- responsive element	part of a light- responsive element	MYB binding site involved in light responsiveness	part of a light- responsive element	light-responsive element	part of a light- responsive element	part of a light- responsive element	cis-acting regulatory element related to meristem expression	cis-acting regulatory element involved in circadian control	cis-regulatory element involved in endosperm expression	element involved in differentiation of the palisade mesophyll cells	cis-acting element involved in cell cycle regulation	cis-acting regulatory element involved in zein metabolism regulation	cis-acting regulatory element involved in seed-specific regulation	cis-acting element involved in the abscisic acid responsiveness	part of an auxin-responsive element	cis-acting regulatory element involved in auxin responsiveness	cis-acting regulatory element involved in the MeJA responsiveness	ethylene-responsive element	gibberellin-responsive element	gibberellin-responsive element
EXPA	GhEXPA8j	Ghir_D13G025630.1	170		0	0	0	0	0	0	0	0	0	7	0	0	0	0	0	0	0	1	2	0	0	0	0	1	0	0	0	0	1	0	2	0	1	0	0	0	0	0	3	0	0	0	3	1	0
	GhEXPA8i	Ghir_D13G000750.1	184		0	0	0	0	0	2	0	0	1	5	0	0	0	1	0	1	0	2	0	1	4	0	0	0	0	0	0	0	0	0	0	0	0	0	0	0	0	0	1	0	0	0	0	0	0
	GhEXPA8h	Ghir_D10G019880.1	136		0	0	1	0	0	0	0	0	1	1	0	0	0	1	0	0	0	1	2	0	1	0	0	0	1	0	0	0	0	0	1	0	0	0	0	0	0	0	2	0	0	1	3	0	0
	GhEXPA8g	Ghir_D05G028410.1	163		1	0	0	0	0	0	0	0	0	4	0	0	0	0	0	0	0	1	2	0	3	0	0	0	0	0	1	0	0	0	0	0	1	0	0	0	1	0	3	0	0	2	2	1	1
	GhEXPA8f	Ghir_D04G001360.1	163		0	0	0	0	0	0	0	0	0	2	1	0	0	0	0	0	0	1	2	2	3	0	2	1	0	0	1	0	0	0	2	0	0	0	0	0	0	0	3	0	0	1	5	0	1
	GhEXPA8e	Ghir_A13G024860.1	174		0	0	0	0	0	0	0	0	0	8	0	0	0	0	0	0	0	1	2	0	0	0	0	0	0	0	0	0	0	0	0	0	1	0	0	0	0	0	3	0	0	1	4	1	0
	GhEXPA8d	Ghir_A13G000460.1	191		0	0	0	1	0	1	0	0	1	5	0	0	0	0	0	0	0	2	0	0	3	0	1	0	0	0	0	0	0	0	0	0	0	0	0	0	0	0	0	0	0	0	0	0	0
	GhEXPA8c	Ghir_A10G018380.1	121		0	0	0	0	0	0	1	0	0	4	0	0	0	0	0	0	0	0	1	0	0	0	0	0	0	0	0	0	0	0	0	0	0	0	0	0	0	0	1	0	0	1	1	0	0
	GhEXPA8b	Ghir_A05G041590.1	136		0	0	0	0	0	0	1	0	0	0	1	0	0	0	0	0	0	1	2	2	0	0	2	0	0	0	1	0	1	1	0	0	0	0	0	0	2	0	3	0	0	1	0	0	0
	GhEXPA8a	Ghir_A05G028400.1	165		1	0	0	0	0	0	0	0	0	4	0	0	0	0	0	0	0	1	2	0	3	1	0	0	0	0	1	0	1	0	0	0	0	0	0	0	0	0	3	0	0	3	4	0	0
	GhEXPA7e	Ghir_D11G002150.1	167		0	0	0	0	0	1	1	0	0	9	0	0	1	0	0	0	0	0	1	2	3	0	0	1	0	0	2	0	0	0	0	0	0	0	0	0	1	0	4	0	0	1	6	0	0
	GhEXPA7d	Ghir_D09G019700.1	144		1	0	0	0	1	0	0	0	2	1	1	0	0	0	0	0	1	2	4	3	1	0	5	0	0	0	2	0	0	0	0	0	0	0	0	0	2	0	6	0	0	0	3	0	1
	GhEXPA7c	Ghir_D08G019370.1	152		0	0	0	0	4	1	0	0	0	4	1	0	0	0	0	0	0	3	1	1	3	0	2	0	0	0	0	0	0	2	1	1	0	0	0	0	0	0	1	0	0	2	4	0	0
	GhEXPA7b	Ghir_A11G002140.1	178		0	0	0	0	0	0	2	0	0	10	0	0	2	0	0	1	0	0	1	2	4	0	0	0	0	0	2	0	1	0	0	0	0	0	0	0	0	0	3	1	0	2	5	0	0
	GhEXPA7a	Ghir_A09G020220.1	142		1	0	0	0	0	0	0	0	1	0	1	1	0	0	0	0	1	1	3	1	1	0	2	0	0	0	3	0	0	0	0	0	0	0	0	0	4	0	3	0	0	2	2	0	0
	GhEXPA5e	Ghir_D09G001390.1	159		0	0	0	0	0	0	1	0	0	0	0	0	0	0	0	0	0	1	5	1	2	0	0	0	0	0	2	0	0	0	0	0	0	0	1	0	0	0	4	0	0	5	0	0	0
	GhEXPA5d	Ghir_D07G022320.1	136		0	0	0	1	0	0	0	0	0	5	0	0	0	0	0	1	0	0	1	1	0	0	0	0	0	0	0	0	0	0	0	0	0	0	0	0	0	0	2	0	0	1	1	0	0
	GhEXPA5c	Ghir_A10G015740.1	171		0	0	0	0	0	0	0	0	0	1	0	0	0	0	0	0	0	1	3	0	4	0	0	0	0	0	0	0	1	1	1	0	1	0	0	0	1	1	2	0	1	2	0	0	0
	GhEXPA5b	Ghir_A09G001430.1	180		0	0	0	0	0	0	0	0	0	0	1	0	0	0	0	0	0	1	2	0	0	0	0	0	0	0	2	0	0	0	0	1	0	0	0	0	0	0	3	0	0	4	0	0	0
	GhEXPA5a	Ghir_A07G022240.1	152		0	0	0	1	0	0	0	0	0	7	0	0	2	0	0	0	0	1	0	0	0	0	0	0	0	0	0	0	0	0	0	0	0	0	0	0	0	0	0	0	0	0	3	0	0
	GhEXPA4r	Ghir_D13G002130.1	170		0	0	0	0	0	0	0	0	0	5	0	0	1	0	0	0	0	1	0	1	0	0	1	0	0	0	0	0	0	0	0	0	0	0	0	0	0	0	1	0	0	0	0	1	0
	GhEXPA4q	Ghir_D11G036160.1	174		0	0	0	0	1	0	0	0	0	5	2	0	0	0	0	0	0	2	7	2	3	0	0	0	0	0	0	0	1	0	2	1	0	1	0	0	0	0	7	0	0	1	1	0	0
	GhEXPA4p	Ghir_D10G024930.1	169		0	0	0	0	0	0	0	0	1	7	0	0	0	1	1	0	0	0	3	0	3	0	1	0	0	0	4	0	0	1	0	0	1	0	0	0	0	0	2	0	0	1	8	0	1
	GhEXPA4o	Ghir_D09G015900.1	191		0	0	1	0	0	1	0	0	0	0	1	0	0	0	0	1	0	2	0	0	3	0	1	0	0	0	1	0	0	0	0	0	0	0	0	0	0	0	0	0	0	2	2	1	0
	GhEXPA4n	Ghir_D07G010740.1	150		0	0	0	0	0	0	0	0	2	1	0	0	0	0	0	0	0	4	2	0	1	0	0	1	0	0	0	0	0	0	1	1	0	0	0	0	1	0	3	0	0	0	4	0	0
	GhEXPA4m	Ghir_D05G009460.1	144		0	0	0	0	0	0	0	1	0	5	0	0	0	0	0	1	0	2	0	2	3	0	0	0	0	0	0	0	1	0	0	1	0	0	0	0	0	0	2	0	1	0	1	0	1
	GhEXPA4l	Ghir_D04G013190.1	233		0	0	0	0	0	0	1	0	1	6	0	0	0	0	0	0	0	0	0	0	3	0	2	0	0	0	2	0	1	0	3	0	0	0	0	0	0	0	0	0	0	0	3	0	0
	GhEXPA4k	Ghir_D03G013620.1	180		0	0	0	0	0	0	1	0	1	6	0	0	0	0	0	1	1	2	0	1	2	0	2	0	0	0	2	0	0	0	0	0	0	0	0	0	3	1	1	0	0	2	3	0	0
	GhEXPA4j	Ghir_D01G023090.1	140		0	0	0	0	0	0	1	0	0	5	0	0	0	0	0	0	0	0	1	0	6	0	0	0	0	0	0	0	0	0	0	0	0	0	0	0	0	0	1	0	1	3	5	0	0
	GhEXPA4i	Ghir_A13G001850.1	180		0	0	0	0	0	1	0	0	1	4	0	0	0	0	0	0	0	1	0	1	1	0	0	0	0	0	1	0	0	0	1	0	1	1	0	0	1	0	1	0	1	0	1	1	0
	GhEXPA4h	Ghir_A11G035300.1	161		0	0	0	0	0	0	0	0	1	7	0	0	1	0	0	0	0	2	0	0	4	0	0	0	0	0	0	0	0	0	1	0	0	0	0	0	0	0	0	0	0	1	3	0	1
	GhEXPA4g	Ghir_A10G022490.1	195		0	0	0	0	0	0	0	1	1	7	0	0	0	1	0	0	0	0	4	1	3	0	1	0	0	0	6	0	0	0	0	1	0	1	0	0	0	0	4	0	1	3	7	0	1
	GhEXPA4f	Ghir_A10G015240.1	130		0	0	0	0	0	1	0	0	0	1	0	0	0	0	0	0	0	1	0	0	3	0	0	0	0	0	1	0	0	0	1	1	0	0	0	0	0	1	1	0	0	1	4	0	0
	GhEXPA4e	Ghir_A09G016410.1	160		0	0	0	0	0	1	0	0	0	4	1	0	0	0	0	0	0	2	0	0	4	0	0	0	0	0	1	0	0	0	0	0	0	0	0	0	0	0	1	0	0	1	2	1	0
	GhEXPA4d	Ghir_A07G010680.1	147		0	0	0	0	0	1	0	0	2	1	0	0	0	0	0	0	0	2	1	0	2	0	0	1	0	0	0	0	0	0	2	1	0	0	0	0	0	0	1	0	0	0	6	0	0
	GhEXPA4c	Ghir_A05G009730.1	146		0	0	0	0	0	0	0	0	0	5	0	0	0	0	0	1	0	3	0	3	3	0	0	0	0	0	0	0	1	0	1	2	0	0	1	0	0	0	3	0	1	0	4	0	1
	GhEXPA4b	Ghir_A04G009030.1	182		0	0	0	0	0	0	0	0	0	3	0	0	0	1	0	0	0	2	2	0	5	0	0	0	1	0	0	0	0	0	2	0	0	0	0	0	0	0	2	0	0	0	2	0	0
	GhEXPA4a	Ghir_A03G005140.1	178		0	0	0	0	0	0	0	0	1	8	1	0	0	2	0	1	0	3	1	1	0	0	0	0	0	0	2	0	0	0	0	0	0	3	0	0	2	1	2	0	0	1	3	0	0
	GhEXPA23c	Ghir_D04G004700.1	159		0	0	0	0	0	1	0	0	0	9	0	0	0	0	0	1	0	0	1	1	4	0	0	0	0	0	0	0	2	0	0	0	0	0	0	0	2	0	2	0	0	0	3	0	0
	GhEXPA23b	Ghir_A05G038370.1	199		0	0	0	0	0	1	0	0	0	4	0	0	0	0	0	0	0	0	0	0	3	0	0	0	0	0	0	0	0	0	0	1	0	0	0	0	0	0	0	0	1	2	3	0	2
	GhEXPA23a	Ghir_A05G038360.1	181		0	0	0	0	0	0	1	0	0	5	0	0	1	0	0	0	0	0	1	1	5	0	0	0	0	0	0	0	0	0	0	0	0	0	0	0	0	0	2	0	0	1	5	0	1
	GhEXPA20b	Ghir_D12G001280.1	140		0	0	0	0	0	1	0	0	0	2	0	0	0	0	0	0	0	0	0	0	1	0	0	0	0	0	0	0	0	0	0	0	0	0	0	0	0	0	0	0	0	1	2	0	0
	GhEXPA20a	Ghir_A12G001280.1	84		0	0	0	0	0	0	0	0	0	3	0	0	0	0	0	0	0	0	0	0	0	0	0	0	0	0	0	0	0	1	0	1	0	1	1	0	0	0	0	0	0	0	1	0	0
	GhEXPA2	Ghir_D10G012330.1	137		0	0	1	0	0	1	0	0	0	0	0	0	0	0	0	0	0	1	0	0	3	0	0	0	0	0	1	0	0	0	0	1	0	0	0	0	0	1	0	0	0	1	7	0	0
	GhEXPA1e	Ghir_D12G019140.1	179		0	0	0	0	0	0	1	0	0	4	0	0	0	0	0	1	0	1	0	1	2	0	0	0	0	0	0	0	0	0	0	0	0	0	0	0	0	0	1	0	0	3	1	0	0
	GhEXPA1d	Ghir_D05G018790.1	195		0	1	1	1	0	0	0	0	2	8	0	1	1	0	0	0	0	1	2	2	1	0	2	0	0	0	1	0	0	0	2	0	0	0	0	0	0	0	3	0	0	1	4	1	0
	GhEXPA1c	Ghir_A12G018930.1	167		0	0	0	0	0	0	0	0	0	3	0	0	0	0	0	1	0	1	0	1	2	0	0	0	0	0	1	0	0	0	0	0	3	0	0	0	0	0	1	0	0	2	6	0	1
	GhEXPA1b	Ghir_A06G000150.1	197		0	0	0	0	0	0	1	0	0	8	0	0	0	1	0	0	0	0	2	0	1	0	1	0	0	0	1	0	1	0	1	2	0	0	0	0	1	0	0	0	0	0	2	0	0
	GhEXPA1a	Ghir_A05G018780.1	196		0	0	0	1	0	0	0	0	1	8	0	1	0	0	0	0	0	0	2	2	0	0	1	0	0	0	1	0	0	1	2	0	0	0	0	0	0	0	3	0	0	1	0	2	0
	GhEXPA17d	Ghir_D08G013800.1	147		0	1	0	0	0	1	0	0	0	2	0	0	0	0	0	1	0	1	0	0	0	0	1	0	0	0	0	0	0	1	1	1	0	0	1	0	0	0	0	0	0	0	0	0	0
	GhEXPA17c	Ghir_D07G014300.1	126		0	0	0	0	1	0	0	0	0	2	0	0	0	0	0	0	0	1	0	0	1	0	1	2	0	0	2	0	1	0	0	0	1	0	0	0	0	0	0	0	0	1	0	0	0
	GhEXPA17b	Ghir_A11G011410.1	186		0	0	0	0	0	1	0	1	0	3	0	0	0	0	0	0	0	0	0	0	2	0	0	0	0	0	2	0	0	0	1	2	0	0	0	0	0	0	0	0	0	1	2	1	1
	GhEXPA17a	Ghir_A07G014060.1	194		0	0	0	0	0	0	0	0	1	2	0	0	0	0	0	0	0	0	5	3	1	0	2	0	0	0	1	0	0	1	2	0	1	0	0	0	1	0	6	0	0	0	0	1	1
	GhEXPA15g	Ghir_D13G007870.1	179		0	1	0	0	1	0	1	0	2	5	0	0	0	0	0	0	0	0	2	0	1	0	1	0	0	0	0	0	0	0	1	1	0	0	0	0	0	0	3	1	0	0	3	0	0
	GhEXPA15f	Ghir_D11G026180.1	127		0	0	0	0	0	0	0	0	0	4	1	0	0	0	0	0	0	2	0	0	3	0	0	0	0	0	1	0	0	0	2	0	1	0	0	0	1	2	0	0	0	1	0	0	1
	GhEXPA15e	Ghir_D05G031310.1	165		0	0	0	0	0	0	0	0	0	10	0	0	0	0	0	0	0	1	1	0	0	0	0	0	0	0	0	0	2	0	2	0	0	0	0	0	0	0	0	0	0	1	1	0	1
	GhEXPA15d	Ghir_A13G007620.1	155		0	0	0	0	0	0	0	0	1	3	0	0	0	0	0	0	0	0	0	0	2	0	0	0	0	0	0	0	0	0	1	1	0	0	0	0	0	0	0	0	0	1	7	0	0
	GhEXPA15c	Ghir_A11G026010.1	116		0	0	0	0	0	0	0	0	0	2	0	0	0	0	0	0	0	1	0	0	3	0	1	0	0	0	1	0	0	0	2	0	0	0	0	0	1	2	0	0	0	0	0	0	1
	GhEXPA15b	Ghir_A05G031460.1	182		0	0	0	0	0	1	0	0	2	3	0	0	1	0	0	0	0	1	1	1	0	0	0	0	0	0	3	0	0	0	1	0	0	0	0	0	0	0	1	0	0	0	1	0	1
	GhEXPA15a	Ghir_A03G011510.1	230		1	0	0	0	0	0	1	1	0	6	0	0	0	0	0	0	0	1	0	1	0	0	0	0	0	0	0	0	0	0	0	0	1	0	0	0	0	0	1	0	0	0	4	0	0
	GhEXPA13b	Ghir_D07G008140.1	124		0	0	0	0	0	0	0	0	0	0	0	0	0	0	0	0	0	2	6	0	0	0	0	0	0	0	0	0	0	0	1	0	0	0	0	0	0	0	6	0	0	5	0	2	0
	GhEXPA13a	Ghir_A07G008050.1	185		0	0	0	0	0	1	0	1	0	5	1	0	0	1	0	0	0	0	1	0	1	0	1	0	0	0	0	0	0	0	1	1	1	0	0	0	1	0	0	0	0	0	1	0	0
	GhEXPA12b	Ghir_D01G005810.1	143		0	0	0	0	0	0	0	0	1	4	0	0	0	0	0	0	0	0	2	0	3	0	0	0	0	0	5	0	0	0	0	1	0	0	0	0	2	0	1	0	0	0	8	0	0
	GhEXPA12a	Ghir_A01G005570.1	178		0	0	0	0	0	0	1	0	0	2	0	0	1	0	0	1	0	0	1	2	3	0	1	0	0	0	0	0	0	0	2	1	1	1	1	0	2	1	3	0	0	0	1	0	0
	GhEXPA11b	Ghir_D05G025990.1	125		0	0	0	0	1	0	0	0	0	0	0	0	0	0	0	0	0	0	2	0	3	0	0	0	0	0	1	0	1	0	3	0	0	0	0	0	2	0	2	0	0	0	1	1	0
	GhEXPA11a	Ghir_A05G025950.1	169		0	0	0	0	1	0	0	0	0	0	0	0	0	0	0	0	0	0	5	3	1	0	0	0	0	0	1	0	1	0	1	0	0	0	0	0	2	0	8	0	0	2	4	1	0
	Total		10779		5	3	4	5	10	18	15	5	27	264	13	3	11	9	1	13	3	64	91	46	130	1	34	7	2	0	59	0	17	9	47	23	15	8	5	0	33	10	125	2	7	69	172	16	18
	Mean number of different types of cis-element copies in the EXPA subfamily of upland cotton		163.318		0.0757576	0.0454545	0.0606061	0.0757576	0.151515	0.272727	0.227273	0.0757576	0.409091	4	0.19697	0.0454545	0.166667	0.136364	0.0151515	0.19697	0.0454545	0.969697	1.37879	0.69697	1.9697	0.0151515	0.515152	0.106061	0.030303	0	0.893939	0	0.257576	0.136364	0.712121	0.348485	0.227273	0.121212	0.0757576	0	0.5	0.151515	1.89394	0.030303	0.106061	1.04545	2.60606	0.242424	0.272727
EXLA	GhEXLA1f	Ghir_D04G018220.1	147		0	0	0	0	0	0	0	0	0	3	0	0	0	0	0	1	0	1	5	0	5	0	1	0	0	0	0	0	1	0	0	1	0	0	0	0	1	0	3	0	1	0	2	0	0
	GhEXLA1e	Ghir_D02G024020.1	143		0	0	0	0	0	0	0	0	0	3	1	0	0	0	0	0	0	0	2	1	3	1	0	0	0	0	0	0	0	1	1	0	0	0	0	0	0	0	3	0	0	2	1	0	1
	GhEXLA1d	Ghir_D01G018080.1	125		0	0	0	0	0	1	0	0	0	4	0	0	0	0	0	0	0	0	3	2	1	0	0	1	0	0	0	0	0	0	2	0	1	1	0	0	1	0	4	1	1	1	0	1	3
	GhEXLA1c	Ghir_A04G013790.1	132		0	0	0	0	0	0	0	0	0	4	0	0	0	0	0	0	0	1	1	1	5	0	1	0	0	0	0	0	0	0	0	0	0	0	0	0	0	0	2	0	1	0	3	0	0
	GhEXLA1b	Ghir_A03G022570.1	146		1	0	0	0	0	0	0	0	0	4	2	0	0	0	0	0	1	0	2	1	2	1	0	0	0	0	0	0	0	1	1	0	0	0	1	0	0	0	3	0	0	2	0	0	1
	GhEXLA1a	Ghir_A01G016520.1	125		0	0	0	0	0	0	0	0	0	1	0	0	0	0	0	0	0	0	3	2	3	0	0	0	0	0	0	0	1	0	1	0	1	1	0	0	2	0	3	0	1	0	1	0	3
	GhEXLA17e	Ghir_D11G011380.1	153		0	0	0	0	0	1	0	1	0	1	0	0	0	0	0	0	0	0	0	0	1	0	1	0	0	0	2	0	0	0	0	1	0	0	0	0	0	0	0	0	0	1	2	0	1
	Total		971		1	0	0	0	0	2	0	1	0	20	3	0	0	0	0	1	1	2	16	7	20	2	3	1	0	0	2	0	2	2	5	2	2	2	1	0	4	0	18	1	4	6	9	1	9
	Mean number of different types of cis-element copies in the EXLA subfamily of upland cotton		138.714		0.142857	0	0	0	0	0.285714	0	0.142857	0	2.85714	0.428571	0	0	0	0	0.142857	0.142857	0.285714	2.28571	1	2.85714	0.285714	0.428571	0.142857	0	0	0.285714	0	0.285714	0.285714	0.714286	0.285714	0.285714	0.285714	0.142857	0	0.571429	0	2.57143	0.142857	0.571429	0.857143	1.28571	0.142857	1.28571
[truncated: 24 more rows]
[truncated: 66 more columns]
